# Supplementary material for: Aqua­[4-chloro-2-(2-pyridylmethyl­imino­meth­yl)phenolato]copper(II) nitrate monohydrate
Source: Acta Crystallogr Sect E Struct Rep Online. 2009 Dec 12;66(Pt 1):m40. doi: 10.1107/S1600536809052350 (PMC2980213; doi:10.1107/S1600536809052350)
Supplement: Supplementary file 1 [file e-66-00m40-sup1.cif]

##############################################################################
###                                                                        ###
###        Electronic paper (Acta Crystallographica Section E)             ###
###                                                                        ###
##############################################################################
#                                                                            #
# This CIF contains the data in a paper accepted for publication in Acta     #
# Crystallographica Section E. It conforms to the requirements of Notes      #
# for Authors for Section E, and has been peer reviewed under the auspices   #
# of the IUCr Commission on Journals.                                        #
#                                                                            #
# Full details of the Crystallographic Information File format               #
# are given in the paper "The Crystallographic Information File (CIF):       #
# a New Standard Archive File for Crystallography" by S. R. Hall, F. H.      #
# Allen and I. D. Brown [Acta Cryst. (1991), A47, 655-685].                  #
#                                                                            #
# The current version of the core CIF dictionary is obtainable from          #
# ftp://ftp.iucr.org/pub/cif_core.dic. The current version number is 2.4.    #
#                                                                            #
# Software is freely available for graphical display of the structure(s) in  #
# this CIF.  For information consult the CIF home page http://www.iucr.org/  #
# cif/home.html                                                              #
#                                                                            #
# This file may be used for bona fide research purposes within the           #
# scientific community so long as proper attribution is given to the journal # 
# article from which it was obtained.                                        #
#                                                                            #
##############################################################################
                                             
data_I
_audit_creation_method     SHELXL-97
_chemical_name_systematic
;
Aqua[4-chloro-2-(2-pyridylmethyliminomethyl)phenolato]copper(II) nitrate
monohydrate
;
_chemical_name_common     ?
_chemical_formula_moiety     'C13 H12 Cl Cu N2 O2 +, N O3 -, H2 O'
_chemical_formula_sum     'C13 H14 Cl Cu N3 O6'
_chemical_formula_iupac     '[Cu (C13 H10 Cl N2 O) (H2 O)] N O3, H2 O'
_chemical_formula_weight     407.26
_chemical_melting_point     ?
_symmetry_cell_setting     triclinic
_symmetry_space_group_name_H-M     'P -1'
_symmetry_space_group_name_Hall     '-P 1'
loop_
    _symmetry_equiv_pos_as_xyz
    'x, y, z'
    '-x, -y, -z'
_cell_length_a     7.892(2)
_cell_length_b     8.9741(12)
_cell_length_c     11.8929(15)
_cell_angle_alpha     106.841(2)
_cell_angle_beta     102.1980(10)
_cell_angle_gamma     92.8970(10)
_cell_volume     782.3(2)
_cell_formula_units_Z     2
_cell_measurement_reflns_used     13380
_cell_measurement_theta_min     1.84
_cell_measurement_theta_max     25.02
_cell_measurement_temperature     298(2)
_exptl_crystal_description     'Prism'
_exptl_crystal_colour     'dark blue'
_exptl_crystal_size_max     0.47
_exptl_crystal_size_mid     0.41
_exptl_crystal_size_min     0.30
_exptl_crystal_density_diffrn     1.729
_exptl_crystal_density_meas     ?
_exptl_crystal_density_method     'not measured'
_exptl_crystal_F_000     414
_exptl_absorpt_coefficient_mu     1.603
_exptl_absorpt_correction_type     'multi-scan'
_exptl_absorpt_process_details     '(CrystalClear; Rigaku, 2005)'
_exptl_absorpt_correction_T_min     0.5196
_exptl_absorpt_correction_T_max     0.6449
_exptl_special_details
;
;
_diffrn_ambient_temperature     298(2)
_diffrn_radiation_type     MoK\a
_diffrn_radiation_wavelength     0.71073
_diffrn_radiation_source     'Rotating Anode'
_diffrn_radiation_monochromator     graphite
_diffrn_measurement_device_type     'Rigaku SCXmini'
_diffrn_measurement_method     '\w scans'
_diffrn_detector_area_resol_mean     8.192
_diffrn_reflns_number     4114
_diffrn_reflns_av_R_equivalents     0.0160
_diffrn_reflns_av_sigmaI/netI     0.0336
_diffrn_reflns_theta_min     1.84
_diffrn_reflns_theta_max     25.02
_diffrn_reflns_theta_full     25.02
_diffrn_measured_fraction_theta_max     0.984
_diffrn_measured_fraction_theta_full     0.984
_diffrn_reflns_limit_h_min     -9
_diffrn_reflns_limit_h_max     9
_diffrn_reflns_limit_k_min     -8
_diffrn_reflns_limit_k_max     10
_diffrn_reflns_limit_l_min     -13
_diffrn_reflns_limit_l_max     14
_diffrn_standards_number     0
_diffrn_standards_interval_count     ?
_diffrn_standards_interval_time     ?
_diffrn_standards_decay_%     ?
_refine_special_details
;
Refinement of <i>F</i>^2^ against ALL reflections. The weighted <i>R</i>-factor
<i>wR</i> and goodness of fit <i>S</i> are based on <i>F</i>^2^, conventional
<i>R</i>-factors <i>R</i> are based on <i>F</i>, with <i>F</i> set to zero for
negative <i>F</i>^2^. The threshold expression of <i>F</i>^2^ >
\s(<i>F</i>^2^) is used only for calculating <i>R</i>-factors(gt) <i>etc</i>.
and is not relevant to the choice of reflections for refinement.
<i>R</i>-factors based on <i>F</i>^2^ are statistically about twice as large
as those based on <i>F</i>, and <i>R</i>- factors based on ALL data will be
even larger.
;
_reflns_number_total     2714
_reflns_number_gt     2280
_reflns_threshold_expression     I>2sigma(I)
_refine_ls_structure_factor_coef     Fsqd
_refine_ls_matrix_type     full
_refine_ls_R_factor_all     0.0406
_refine_ls_R_factor_gt     0.0302
_refine_ls_wR_factor_gt     0.0678
_refine_ls_wR_factor_ref     0.0743
_refine_ls_goodness_of_fit_ref     1.059
_refine_ls_restrained_S_all     1.274
_refine_ls_number_reflns     2714
_refine_ls_number_parameters     218
_refine_ls_number_restraints     1
_refine_ls_number_constraints     ?
_refine_ls_hydrogen_treatment     constr
_refine_ls_weighting_scheme     calc
_refine_ls_weighting_details
         'calc w=1/[\s^2^(Fo^2^)+(0.0271P)^2^+0.5072P] where P=(Fo^2^+2Fc^2^)/3'
_atom_sites_solution_hydrogens     geom
_atom_sites_solution_primary     direct
_atom_sites_solution_secondary     difmap
_refine_ls_shift/su_max     0.001
_refine_ls_shift/su_mean     0.000
_refine_diff_density_max     0.401
_refine_diff_density_min     -0.394
_refine_ls_extinction_method     'SHELXL97 (Sheldrick, 2008)'
_refine_ls_extinction_coef     0.0320(19)
_refine_ls_extinction_expression
                                  'Fc^*^=kFc[1+0.001xFc^2^\l^3^/sin(2\q)]^-1/4^'
loop_
    _atom_type_symbol
    _atom_type_description
    _atom_type_scat_dispersion_real
    _atom_type_scat_dispersion_imag
    _atom_type_scat_source
    'C' 'C' 0.0033 0.0016
                         'International Tables Vol C Tables 4.2.6.8 and 6.1.1.4'
    'H' 'H' 0.0000 0.0000
                         'International Tables Vol C Tables 4.2.6.8 and 6.1.1.4'
    'O' 'O' 0.0106 0.0060
                         'International Tables Vol C Tables 4.2.6.8 and 6.1.1.4'
    'N' 'N' 0.0061 0.0033
                         'International Tables Vol C Tables 4.2.6.8 and 6.1.1.4'
    'Cl' 'Cl' 0.1484 0.1585
                         'International Tables Vol C Tables 4.2.6.8 and 6.1.1.4'
    'Cu' 'Cu' 0.3201 1.2651
                         'International Tables Vol C Tables 4.2.6.8 and 6.1.1.4'
_computing_data_collection     'CrystalClear (Rigaku, 2005)'
_computing_cell_refinement     'CrystalClear (Rigaku, 2005)'
_computing_data_reduction     'CrystalClear (Rigaku, 2005)'
_computing_structure_solution     'SHELXS97 (Sheldrick, 2008)'
_computing_structure_refinement     'SHELXL97 (Sheldrick, 2008)'
_computing_molecular_graphics     'SHELXTL (Sheldrick, 2008)'
_computing_publication_material     'SHELXTL (Sheldrick, 2008)'
loop_
    _atom_site_type_symbol
    _atom_site_label
    _atom_site_fract_x
    _atom_site_fract_y
    _atom_site_fract_z
    _atom_site_U_iso_or_equiv
    _atom_site_adp_type
    _atom_site_calc_flag
    _atom_site_refinement_flags
    _atom_site_occupancy
    _atom_site_disorder_assembly
    _atom_site_disorder_group
    Cu Cu1 0.19716(5) 0.40689(4) 0.59865(3) 0.03271(17) Uani d D 1 . .
    Cl Cl1 0.01878(15) 0.28462(12) -0.04586(8) 0.0556(3) Uani d . 1 . .
    N N1 0.2799(3) 0.5546(3) 0.5259(2) 0.0322(6) Uani d . 1 . .
    N N2 0.3181(3) 0.5696(3) 0.7513(2) 0.0329(6) Uani d . 1 . .
    N N3 0.4694(4) 0.1517(4) 0.6974(3) 0.0448(7) Uani d . 1 . .
    O O1 0.0888(3) 0.2574(2) 0.44856(19) 0.0391(6) Uani d . 1 . .
    O O2 0.0886(3) 0.2783(3) 0.6801(2) 0.0380(6) Uani d . 1 . .
    H H2A 0.1681 0.2270 0.7049 0.046 Uiso d R 1 . .
    H H2B 0.0040 0.2104 0.6350 0.046 Uiso d R 1 . .
    O O3 0.4553(4) 0.2453(3) 0.6385(3) 0.0632(8) Uani d D 1 . .
    O O4 0.5942(5) 0.0744(5) 0.6999(4) 0.0921(12) Uani d . 1 . .
    O O5 0.3572(3) 0.1310(3) 0.7528(2) 0.0513(7) Uani d . 1 . .
    O O6 0.8275(3) 0.0554(3) 0.5520(2) 0.0496(7) Uani d . 1 . .
    H H6A 0.8662 -0.0326 0.5462 0.059 Uiso d R 1 . .
    H H6B 0.7557 0.0650 0.5970 0.059 Uiso d R 1 . .
    C C1 0.2497(4) 0.5376(4) 0.4119(3) 0.0322(7) Uani d . 1 . .
    H H1 0.2942 0.6191 0.3888 0.039 Uiso calc R 1 . .
    C C2 0.1531(4) 0.4032(4) 0.3176(3) 0.0304(7) Uani d . 1 . .
    C C3 0.0765(4) 0.2710(4) 0.3398(3) 0.0323(7) Uani d . 1 . .
    C C4 -0.0198(5) 0.1487(4) 0.2394(3) 0.0381(8) Uani d . 1 . .
    H H4 -0.0726 0.0618 0.2520 0.046 Uiso calc R 1 . .
    C C5 -0.0380(5) 0.1543(4) 0.1237(3) 0.0395(8) Uani d . 1 . .
    H H5 -0.1028 0.0722 0.0589 0.047 Uiso calc R 1 . .
    C C6 0.0411(5) 0.2835(4) 0.1032(3) 0.0375(8) Uani d . 1 . .
    C C7 0.1338(4) 0.4054(4) 0.1972(3) 0.0377(8) Uani d . 1 . .
    H H7 0.1850 0.4911 0.1822 0.045 Uiso calc R 1 . .
    C C8 0.3778(5) 0.7018(4) 0.6111(3) 0.0382(8) Uani d . 1 . .
    H H8A 0.3138 0.7891 0.6030 0.046 Uiso calc R 1 . .
    H H8B 0.4901 0.7184 0.5928 0.046 Uiso calc R 1 . .
    C C9 0.4047(4) 0.6945(4) 0.7380(3) 0.0328(7) Uani d . 1 . .
    C C10 0.5091(5) 0.8088(4) 0.8357(3) 0.0420(9) Uani d . 1 . .
    H H10 0.5697 0.8927 0.8243 0.050 Uiso calc R 1 . .
    C C11 0.5229(5) 0.7975(4) 0.9502(3) 0.0455(9) Uani d . 1 . .
    H H11 0.5938 0.8729 1.0171 0.055 Uiso calc R 1 . .
    C C12 0.4294(5) 0.6720(4) 0.9639(3) 0.0458(9) Uani d . 1 . .
    H H12 0.4340 0.6634 1.0405 0.055 Uiso calc R 1 . .
    C C13 0.3297(5) 0.5603(4) 0.8633(3) 0.0417(9) Uani d . 1 . .
    H H13 0.2682 0.4755 0.8730 0.050 Uiso calc R 1 . .
loop_
    _atom_site_aniso_label
    _atom_site_aniso_U_11
    _atom_site_aniso_U_22
    _atom_site_aniso_U_33
    _atom_site_aniso_U_12
    _atom_site_aniso_U_13
    _atom_site_aniso_U_23
    Cu1 0.0408(3) 0.0262(2) 0.0313(2) -0.00137(16) 0.00910(17) 0.00954(17)
    Cl1 0.0840(8) 0.0510(6) 0.0315(5) 0.0041(5) 0.0125(5) 0.0137(4)
    N1 0.0379(16) 0.0245(14) 0.0342(15) -0.0011(11) 0.0080(12) 0.0102(12)
    N2 0.0406(16) 0.0255(14) 0.0325(15) 0.0042(12) 0.0070(12) 0.0101(12)
    N3 0.0422(19) 0.0434(18) 0.0477(19) -0.0011(15) 0.0108(15) 0.0134(15)
    O1 0.0565(15) 0.0288(12) 0.0320(13) -0.0077(11) 0.0110(11) 0.0112(10)
    O2 0.0428(14) 0.0348(13) 0.0371(13) -0.0023(10) 0.0100(10) 0.0131(11)
    O3 0.0651(19) 0.0525(17) 0.093(2) 0.0078(14) 0.0379(17) 0.0412(17)
    O4 0.071(2) 0.121(3) 0.132(3) 0.050(2) 0.055(2) 0.083(3)
    O5 0.0485(16) 0.0679(18) 0.0474(15) 0.0065(13) 0.0170(13) 0.0288(14)
    O6 0.0546(16) 0.0384(14) 0.0572(16) -0.0014(12) 0.0160(13) 0.0162(13)
    C1 0.0331(18) 0.0297(17) 0.0395(19) 0.0029(14) 0.0115(14) 0.0174(15)
    C2 0.0323(17) 0.0266(16) 0.0342(17) 0.0037(13) 0.0081(14) 0.0119(14)
    C3 0.0364(18) 0.0289(17) 0.0338(18) 0.0060(14) 0.0105(14) 0.0111(14)
    C4 0.046(2) 0.0278(18) 0.0387(19) -0.0032(15) 0.0114(16) 0.0083(15)
    C5 0.044(2) 0.0333(19) 0.0356(19) 0.0023(16) 0.0081(15) 0.0043(15)
    C6 0.045(2) 0.0371(19) 0.0306(18) 0.0078(16) 0.0102(15) 0.0099(16)
    C7 0.042(2) 0.0374(19) 0.0407(19) 0.0049(16) 0.0134(15) 0.0194(16)
    C8 0.045(2) 0.0274(17) 0.0402(19) -0.0051(15) 0.0077(16) 0.0113(15)
    C9 0.0339(18) 0.0261(17) 0.0377(18) 0.0064(14) 0.0072(14) 0.0091(15)
    C10 0.043(2) 0.0322(19) 0.046(2) -0.0008(16) 0.0046(16) 0.0095(17)
    C11 0.051(2) 0.037(2) 0.038(2) 0.0044(17) -0.0016(17) 0.0046(17)
    C12 0.062(3) 0.039(2) 0.0327(19) 0.0069(18) 0.0041(17) 0.0095(17)
    C13 0.054(2) 0.0351(19) 0.0377(19) 0.0024(17) 0.0105(17) 0.0140(16)
_geom_special_details
;
All e.s.d.'s (except the e.s.d. in the dihedral angle between two l.s. planes)
are estimated using the full covariance matrix. The cell e.s.d.'s are taken
into account individually in the estimation of e.s.d.'s in distances, angles
and torsion angles; correlations between e.s.d.'s in cell parameters are only
used when they are defined by crystal symmetry. An approximate (isotropic)
treatment of cell e.s.d.'s is used for estimating e.s.d.'s involving l.s.
planes.
;
loop_
    _geom_bond_atom_site_label_1
    _geom_bond_atom_site_label_2
    _geom_bond_site_symmetry_2
    _geom_bond_distance
    _geom_bond_publ_flag
    Cu1 O1 . 1.889(2) y
    Cu1 N1 . 1.936(3) y
    Cu1 O2 . 1.975(2) y
    Cu1 N2 . 1.982(3) y
    Cl1 C6 . 1.747(3) ?
    N1 C1 . 1.288(4) ?
    N1 C8 . 1.469(4) ?
    N2 C13 . 1.343(4) ?
    N2 C9 . 1.349(4) ?
    N3 O4 . 1.233(4) ?
    N3 O3 . 1.236(4) ?
    N3 O5 . 1.247(4) ?
    O1 C3 . 1.318(4) ?
    O2 H2A . 0.8500 ?
    O2 H2B . 0.8500 ?
    O6 H6A . 0.8500 ?
    O6 H6B . 0.8499 ?
    C1 C2 . 1.433(4) ?
    C1 H1 . 0.9300 ?
    C2 C7 . 1.414(4) ?
    C2 C3 . 1.421(4) ?
    C3 C4 . 1.407(4) ?
    C4 C5 . 1.368(5) ?
    C4 H4 . 0.9300 ?
    C5 C6 . 1.396(5) ?
    C5 H5 . 0.9300 ?
    C6 C7 . 1.359(5) ?
    C7 H7 . 0.9300 ?
    C8 C9 . 1.500(4) ?
    C8 H8A . 0.9700 ?
    C8 H8B . 0.9700 ?
    C9 C10 . 1.379(4) ?
    C10 C11 . 1.376(5) ?
    C10 H10 . 0.9300 ?
    C11 C12 . 1.383(5) ?
    C11 H11 . 0.9300 ?
    C12 C13 . 1.372(5) ?
    C12 H12 . 0.9300 ?
    C13 H13 . 0.9300 ?
loop_
    _geom_angle_atom_site_label_1
    _geom_angle_atom_site_label_2
    _geom_angle_atom_site_label_3
    _geom_angle_site_symmetry_1
    _geom_angle_site_symmetry_3
    _geom_angle
    _geom_angle_publ_flag
    O1 Cu1 N1 . . 93.94(10) y
    O1 Cu1 O2 . . 88.85(9) y
    N1 Cu1 O2 . . 171.60(10) y
    O1 Cu1 N2 . . 176.81(10) y
    N1 Cu1 N2 . . 82.98(11) y
    O2 Cu1 N2 . . 94.32(10) y
    C1 N1 C8 . . 118.5(3) ?
    C1 N1 Cu1 . . 125.9(2) ?
    C8 N1 Cu1 . . 115.6(2) ?
    C13 N2 C9 . . 118.7(3) ?
    C13 N2 Cu1 . . 125.8(2) ?
    C9 N2 Cu1 . . 115.3(2) ?
    O4 N3 O3 . . 120.0(3) ?
    O4 N3 O5 . . 118.9(3) ?
    O3 N3 O5 . . 121.1(3) ?
    C3 O1 Cu1 . . 127.6(2) ?
    Cu1 O2 H2A . . 105.5 ?
    Cu1 O2 H2B . . 115.4 ?
    H2A O2 H2B . . 106.1 ?
    H6A O6 H6B . . 107.8 ?
    N1 C1 C2 . . 125.3(3) ?
    N1 C1 H1 . . 117.3 ?
    C2 C1 H1 . . 117.3 ?
    C7 C2 C3 . . 119.4(3) ?
    C7 C2 C1 . . 117.3(3) ?
    C3 C2 C1 . . 123.4(3) ?
    O1 C3 C4 . . 118.5(3) ?
    O1 C3 C2 . . 123.8(3) ?
    C4 C3 C2 . . 117.7(3) ?
    C5 C4 C3 . . 121.8(3) ?
    C5 C4 H4 . . 119.1 ?
    C3 C4 H4 . . 119.1 ?
    C4 C5 C6 . . 119.9(3) ?
    C4 C5 H5 . . 120.1 ?
    C6 C5 H5 . . 120.1 ?
    C7 C6 C5 . . 120.6(3) ?
    C7 C6 Cl1 . . 120.8(3) ?
    C5 C6 Cl1 . . 118.5(3) ?
    C6 C7 C2 . . 120.6(3) ?
    C6 C7 H7 . . 119.7 ?
    C2 C7 H7 . . 119.7 ?
    N1 C8 C9 . . 109.7(3) ?
    N1 C8 H8A . . 109.7 ?
    C9 C8 H8A . . 109.7 ?
    N1 C8 H8B . . 109.7 ?
    C9 C8 H8B . . 109.7 ?
    H8A C8 H8B . . 108.2 ?
    N2 C9 C10 . . 121.7(3) ?
    N2 C9 C8 . . 115.8(3) ?
    C10 C9 C8 . . 122.5(3) ?
    C11 C10 C9 . . 119.5(3) ?
    C11 C10 H10 . . 120.3 ?
    C9 C10 H10 . . 120.3 ?
    C10 C11 C12 . . 118.7(3) ?
    C10 C11 H11 . . 120.6 ?
    C12 C11 H11 . . 120.6 ?
    C13 C12 C11 . . 119.4(3) ?
    C13 C12 H12 . . 120.3 ?
    C11 C12 H12 . . 120.3 ?
    N2 C13 C12 . . 122.1(3) ?
    N2 C13 H13 . . 119.0 ?
    C12 C13 H13 . . 119.0 ?
loop_
    _geom_torsion_atom_site_label_1
    _geom_torsion_atom_site_label_2
    _geom_torsion_atom_site_label_3
    _geom_torsion_atom_site_label_4
    _geom_torsion_site_symmetry_1
    _geom_torsion_site_symmetry_2
    _geom_torsion_site_symmetry_3
    _geom_torsion_site_symmetry_4
    _geom_torsion
    _geom_torsion_publ_flag
    O1 Cu1 N1 C1 . . . . 2.8(3) ?
    O2 Cu1 N1 C1 . . . . -106.3(7) ?
    N2 Cu1 N1 C1 . . . . -178.0(3) ?
    O1 Cu1 N1 C8 . . . . 179.4(2) ?
    O2 Cu1 N1 C8 . . . . 70.3(8) ?
    N2 Cu1 N1 C8 . . . . -1.4(2) ?
    O1 Cu1 N2 C13 . . . . -163.3(19) ?
    N1 Cu1 N2 C13 . . . . -178.8(3) ?
    O2 Cu1 N2 C13 . . . . 9.1(3) ?
    O1 Cu1 N2 C9 . . . . 12(2) ?
    N1 Cu1 N2 C9 . . . . -3.5(2) ?
    O2 Cu1 N2 C9 . . . . -175.5(2) ?
    N1 Cu1 O1 C3 . . . . -3.4(3) ?
    O2 Cu1 O1 C3 . . . . 168.7(3) ?
    N2 Cu1 O1 C3 . . . . -19(2) ?
    C8 N1 C1 C2 . . . . -178.5(3) ?
    Cu1 N1 C1 C2 . . . . -2.0(5) ?
    N1 C1 C2 C7 . . . . -179.8(3) ?
    N1 C1 C2 C3 . . . . 0.7(5) ?
    Cu1 O1 C3 C4 . . . . -176.1(2) ?
    Cu1 O1 C3 C2 . . . . 3.1(5) ?
    C7 C2 C3 O1 . . . . 179.3(3) ?
    C1 C2 C3 O1 . . . . -1.2(5) ?
    C7 C2 C3 C4 . . . . -1.5(5) ?
    C1 C2 C3 C4 . . . . 178.0(3) ?
    O1 C3 C4 C5 . . . . -179.8(3) ?
    C2 C3 C4 C5 . . . . 1.0(5) ?
    C3 C4 C5 C6 . . . . 0.3(5) ?
    C4 C5 C6 C7 . . . . -1.1(5) ?
    C4 C5 C6 Cl1 . . . . 178.7(3) ?
    C5 C6 C7 C2 . . . . 0.5(5) ?
    Cl1 C6 C7 C2 . . . . -179.3(3) ?
    C3 C2 C7 C6 . . . . 0.8(5) ?
    C1 C2 C7 C6 . . . . -178.7(3) ?
    C1 N1 C8 C9 . . . . -177.7(3) ?
    Cu1 N1 C8 C9 . . . . 5.5(4) ?
    C13 N2 C9 C10 . . . . 2.4(5) ?
    Cu1 N2 C9 C10 . . . . -173.3(3) ?
    C13 N2 C9 C8 . . . . -176.7(3) ?
    Cu1 N2 C9 C8 . . . . 7.6(4) ?
    N1 C8 C9 N2 . . . . -8.4(4) ?
    N1 C8 C9 C10 . . . . 172.5(3) ?
    N2 C9 C10 C11 . . . . -1.4(5) ?
    C8 C9 C10 C11 . . . . 177.7(3) ?
    C9 C10 C11 C12 . . . . -0.8(5) ?
    C10 C11 C12 C13 . . . . 1.8(6) ?
    C9 N2 C13 C12 . . . . -1.3(5) ?
    Cu1 N2 C13 C12 . . . . 173.9(3) ?
    C11 C12 C13 N2 . . . . -0.8(6) ?
loop_
    _geom_hbond_atom_site_label_D
    _geom_hbond_atom_site_label_H
    _geom_hbond_atom_site_label_A
    _geom_hbond_site_symmetry_A
    _geom_hbond_distance_DH
    _geom_hbond_distance_HA
    _geom_hbond_distance_DA
    _geom_hbond_angle_DHA
    O2 H2a O5 1_555 0.85 1.829 2.676(4) 173.17
    O2 H2a N3 1_555 0.85 2.517 3.253(4) 145.46
    O2 H2a O3 1_555 0.85 2.57 3.052(4) 117.12
    O2 H2b O6 1_455 0.85 1.811 2.657(4) 173.63
    O6 H6a O1 2_656 0.85 2.083 2.915(3) 165.91
    O6 H6b O4 1_555 0.85 1.934 2.782(5) 176.61
data_global
_journal_date_recd_electronic     2009-11-27
_journal_date_accepted     2009-12-05
_journal_name_full     'Acta Crystallographica, Section E'
_journal_year     2010
_journal_volume     66
_journal_issue      1
_journal_page_first     m40
_journal_page_last     m40
_journal_paper_category     QM
_journal_coeditor_code     ZQ2021
_publ_contact_author_name     'Zhihong Zou'
_publ_contact_author_address
;
Ordered Matter Science Research Center, College of Chemistry and Chemical
Engineering, Southeast UniVersity,
Nanjing 210096, People's Republic of China
;
_publ_contact_author_email     'chmsunbw@seu.edu.cn'
_publ_contact_author_fax     '86-25-52090614'
_publ_contact_author_phone     '86-25-52090614'
_publ_section_title
;
Aqua[4-chloro-2-(2-pyridylmethyliminomethyl)phenolato]copper(II) nitrate
monohydrate
;
loop_
    _publ_author_name
    _publ_author_footnote
    _publ_author_address
    'Liang, Qing' .
;
Ordered Matter Science Research Center
College of Chemistry and Chemical Engineering, Southeast University,
Nanjing 210096, People's Republic of China
;
    'Chen, Xiaodan' .
;
Ordered Matter Science Research Center
College of Chemistry and Chemical Engineering, Southeast University,
Nanjing 210096, People's Republic of China
;
    'Zhang, Huaihong' .
;
Ordered Matter Science Research Center
College of Chemistry and Chemical Engineering, Southeast University,
Nanjing 210096, People's Republic of China
;
    'Zou, Zhihong' .
;
Ordered Matter Science Research Center
College of Chemistry and Chemical Engineering, Southeast University,
Nanjing 210096, People's Republic of China
;
_publ_section_synopsis     .
