# Supplementary material for: Aqua­[4-chloro-2-(2-pyridylmethyl­imino­meth­yl)phenolato]copper(II) nitrate monohydrate
Source: Acta Crystallogr Sect E Struct Rep Online. 2009 Dec 12;66(Pt 1):m40. doi: 10.1107/S1600536809052350 (PMC2980213; doi:10.1107/S1600536809052350)
Supplement: Supplementary file 2 [file e-66-00m40-Isup2.hkl]

# 
# h,k,l, Fc-squared, Fo-squared, sigma(Fo-squared) and status flag 
# 
data_I
_shelx_title ' 091117g in P-1' 
_shelx_refln_list_code          4 
_shelx_F_calc_maximum      211.40 
_exptl_crystal_F_000       414.00 
_reflns_d_resolution_high  0.8404 
 
loop_ 
 _symmetry_equiv_pos_as_xyz 
 'x, y, z' 
 '-x, -y, -z' 
 
_cell_length_a     7.8920 
_cell_length_b     8.9741 
_cell_length_c    11.8929 
_cell_angle_alpha 106.841 
_cell_angle_beta  102.198 
_cell_angle_gamma  92.897 
 
_shelx_F_squared_multiplier     1.000 
 
loop_ 
 _refln_index_h 
 _refln_index_k 
 _refln_index_l 
 _refln_F_squared_calc 
 _refln_F_squared_meas 
 _refln_F_squared_sigma 
 _refln_observed_status 
   1   0   0      725.59      745.82     14.64 o 
   2   0   0     1010.17     1101.36     22.52 o 
   3   0   0      320.94      297.08     10.00 o 
   4   0   0      109.12       97.31      6.64 o 
   5   0   0      606.13      568.72     18.51 o 
   6   0   0      160.92      164.93     10.57 o 
   7   0   0       86.72       88.25     10.00 o 
   9   0   0        2.27        4.14      5.58 o 
  -9   1   0        7.32        6.40      5.01 o 
  -8   1   0       13.61        1.67      5.71 o 
  -7   1   0      229.03      239.05      8.98 o 
  -6   1   0        0.40       -2.21      2.27 o 
  -3   1   0     1407.33     1460.58     20.06 o 
  -2   1   0    19859.16    18234.79    202.11 o 
  -1   1   0       89.52      109.97      4.35 o 
   0   1   0     4557.13     4508.21     55.79 o 
   1   1   0     3867.68     4017.19     62.52 o 
   2   1   0        1.41       -0.23      0.64 o 
   3   1   0      123.35      131.70      3.28 o 
   4   1   0        2.26        1.84      1.38 o 
   5   1   0      469.73      471.28     16.89 o 
   6   1   0       57.96       60.80      7.93 o 
   7   1   0       60.01       43.21      8.15 o 
   8   1   0      361.13      366.16     18.98 o 
  -9   2   0       43.48       42.09      9.45 o 
  -8   2   0       50.42       41.81      8.99 o 
  -7   2   0       58.59       71.42      6.01 o 
  -6   2   0      297.21      268.45      8.53 o 
  -5   2   0      149.78      135.94      5.59 o 
  -4   2   0      384.36      393.66     12.45 o 
  -3   2   0      164.75      177.95      7.68 o 
  -2   2   0    44689.94    38160.00    651.39 o 
  -1   2   0     2326.77     2304.23     41.62 o 
   0   2   0     2522.51     2697.47     34.44 o 
   1   2   0      245.87      244.88      6.89 o 
   2   2   0      182.49      197.45      5.74 o 
   3   2   0      860.66      824.32     10.86 o 
   4   2   0      930.92      934.66     12.63 o 
   5   2   0       55.88       46.48      4.48 o 
   6   2   0      954.34      988.08     29.24 o 
   7   2   0      182.17      180.63     12.72 o 
   8   2   0        4.63        0.58      5.14 o 
  -9   3   0       17.79       34.04      8.53 o 
  -8   3   0       56.79       67.40      9.89 o 
  -7   3   0       35.99       29.96      6.99 o 
  -6   3   0       93.35      108.19      8.58 o 
  -5   3   0       60.16       66.18      7.32 o 
  -4   3   0     4624.06     4762.01     88.18 o 
  -3   3   0     1748.49     1759.29     36.13 o 
  -2   3   0      240.04      257.70      6.37 o 
  -1   3   0     1105.19     1029.67     15.67 o 
   0   3   0       35.20       38.87      2.36 o 
   1   3   0      696.53      732.87     14.93 o 
   2   3   0      103.33       71.40      3.68 o 
   3   3   0      795.40      802.38     14.93 o 
   4   3   0     1034.37     1047.38     19.10 o 
   5   3   0     1326.42     1328.65     23.72 o 
   6   3   0      509.26      487.54     13.36 o 
   7   3   0        5.10        3.43      4.94 o 
   8   3   0        4.43        0.09      5.41 o 
  -8   4   0       37.38       47.61      9.08 o 
  -7   4   0        0.45       -0.30      4.56 o 
  -6   4   0      443.19      446.86     17.81 o 
  -5   4   0       88.28       91.44      7.87 o 
  -4   4   0     4282.29     4305.71     81.10 o 
  -3   4   0      231.81      216.16      6.91 o 
  -2   4   0      939.55      939.49     15.99 o 
  -1   4   0      147.05      134.80      4.68 o 
   0   4   0       41.30       38.81      4.29 o 
   1   4   0     1318.38     1283.36     29.49 o 
   2   4   0     1478.92     1521.90     33.12 o 
   3   4   0      358.34      359.13      9.58 o 
   4   4   0     2601.20     2640.12     39.42 o 
   5   4   0      927.35      910.46     18.96 o 
   6   4   0       33.90       36.72      4.95 o 
   7   4   0       41.31       54.88      9.30 o 
  -7   5   0       15.11       20.44      6.35 o 
  -6   5   0      621.68      583.86     20.94 o 
  -5   5   0      241.20      231.21      9.00 o 
  -4   5   0       89.03       85.13      5.47 o 
  -3   5   0      559.61      538.19     12.17 o 
  -2   5   0      177.05      165.58      5.98 o 
  -1   5   0      137.08      139.90      5.34 o 
   0   5   0      125.52      119.04      5.18 o 
   1   5   0        2.26        2.38      1.93 o 
   2   5   0     3836.12     3892.90     53.64 o 
   3   5   0     3725.24     3728.18     52.56 o 
   4   5   0       42.73       32.78      4.43 o 
   5   5   0       14.51        4.04      3.76 o 
   6   5   0       45.71       38.32      7.70 o 
   7   5   0       46.66       38.85      8.59 o 
  -8   6   0       88.90      102.82     15.61 o 
  -7   6   0       24.32       29.38      8.72 o 
  -6   6   0       44.60       45.01      9.08 o 
  -5   6   0      116.15      128.08      7.24 o 
  -4   6   0       60.57       57.67      5.42 o 
  -3   6   0       13.68       10.80      2.93 o 
  -2   6   0      262.54      272.04      8.34 o 
  -1   6   0       65.81       60.44      4.26 o 
   0   6   0     2006.12     2060.80     31.57 o 
   1   6   0     1262.09     1283.43     28.00 o 
   2   6   0     1246.19     1230.83     22.59 o 
   3   6   0      987.75     1031.42     20.54 o 
   4   6   0      236.45      221.72      8.89 o 
   5   6   0       26.74       32.06      7.18 o 
   6   6   0       19.53       11.94      6.05 o 
  -7   7   0       38.61       30.47      9.76 o 
  -6   7   0        9.15       12.15      6.99 o 
  -5   7   0       44.59       41.39      8.44 o 
  -4   7   0      259.69      306.50     15.81 o 
  -3   7   0      113.32       94.50      5.90 o 
  -2   7   0      198.86      185.39      7.55 o 
  -1   7   0      263.01      271.66      8.96 o 
   0   7   0     2041.32     2084.69     33.17 o 
   1   7   0     3098.47     3227.80     47.45 o 
   2   7   0      208.70      201.65      8.54 o 
   3   7   0       94.86       95.03      8.98 o 
   4   7   0       71.09       95.59     10.92 o 
   5   7   0       56.33       70.62     10.11 o 
  -6   8   0       19.80       11.96      7.08 o 
  -5   8   0        0.51       -5.80      4.75 o 
  -4   8   0      140.82      145.75     12.01 o 
  -3   8   0       25.67       18.82      6.31 o 
  -2   8   0      613.23      645.95     23.43 o 
  -1   8   0     1174.24     1219.42     23.27 o 
   0   8   0      120.95      130.57      7.09 o 
   1   8   0      253.50      241.88      9.56 o 
   2   8   0      195.67      216.34     12.98 o 
   3   8   0        6.82       13.53      5.84 o 
   4   8   0       62.02       86.64     10.68 o 
  -5   9   0       81.60      111.80     13.84 o 
  -4   9   0       65.42       64.98     10.90 o 
  -3   9   0      306.99      289.03     16.64 o 
  -2   9   0      464.83      454.78     20.63 o 
  -1   9   0      801.86      749.37     26.65 o 
   0   9   0      318.89      316.57     17.03 o 
   2   9   0       82.97       92.41     10.90 o 
   3   9   0       11.79       10.23      6.44 o 
  -2  10   0        4.95       -0.77      5.50 o 
  -1  10   0       12.49        4.56      6.03 o 
   2 -10   1       93.34      117.67     13.01 o 
   3 -10   1       39.61       37.69      9.06 o 
  -3  -9   1       10.55       13.30      6.67 o 
  -2  -9   1      168.84      176.85     12.36 o 
  -1  -9   1        0.55       -0.70      4.41 o 
   0  -9   1       20.59       22.13      6.25 o 
   1  -9   1      312.54      317.00     11.09 o 
   2  -9   1       84.58       93.14      9.53 o 
   3  -9   1      546.55      568.77     23.19 o 
   4  -9   1       53.02       42.79      9.08 o 
   5  -9   1        8.70        5.12      5.52 o 
  -5  -8   1        3.24        5.61      6.10 o 
  -4  -8   1      107.25      107.28     10.39 o 
  -3  -8   1        6.03       -1.56      4.26 o 
  -2  -8   1       41.46       44.69      7.55 o 
  -1  -8   1      556.19      557.75     14.41 o 
   0  -8   1       65.60       69.69      6.01 o 
   1  -8   1      342.29      306.26     10.30 o 
   2  -8   1      156.08      169.80     10.65 o 
   3  -8   1      438.46      483.17     14.96 o 
   4  -8   1        1.15        4.26      4.94 o 
   5  -8   1        1.78       -0.83      5.61 o 
   6  -8   1       47.23       56.99     11.36 o 
  -6  -7   1       23.75       15.16      7.25 o 
  -5  -7   1       56.81       43.99      8.66 o 
  -4  -7   1      323.82      366.66     17.59 o 
  -3  -7   1      331.51      326.63     15.54 o 
  -2  -7   1        3.79       -0.20      2.66 o 
  -1  -7   1     1423.40     1458.44     26.56 o 
   0  -7   1       68.65       53.76      4.96 o 
   1  -7   1     2028.33     2006.83     31.82 o 
   2  -7   1      362.12      345.58     10.29 o 
   3  -7   1       78.57       78.41      5.85 o 
   4  -7   1       55.97       63.08      5.85 o 
   5  -7   1      135.63      144.18      8.02 o 
   6  -7   1      231.89      246.34     16.23 o 
   7  -7   1       49.59       78.46     12.28 o 
  -7  -6   1        2.82       -1.96      5.16 o 
  -6  -6   1      143.52      179.16     13.19 o 
  -5  -6   1       11.71       12.56      5.78 o 
  -4  -6   1       28.80       30.25      6.37 o 
  -3  -6   1     2307.76     2403.89     65.86 o 
  -2  -6   1       17.65       16.42      4.30 o 
  -1  -6   1      754.41      778.50     17.74 o 
   0  -6   1     1043.13     1052.16     18.86 o 
   1  -6   1      254.05      247.73      7.81 o 
   2  -6   1       84.81       80.28      4.84 o 
   3  -6   1        0.28       -0.10      2.30 o 
   4  -6   1      103.79      107.53      6.34 o 
   5  -6   1        3.32       -3.65      2.78 o 
   6  -6   1       76.12       86.29     10.26 o 
   7  -6   1      125.68      121.91     11.07 o 
  -7  -5   1       77.74       59.18      9.83 o 
  -6  -5   1      193.09      175.40     12.43 o 
  -5  -5   1     1667.56     1731.09     43.56 o 
  -4  -5   1      109.92       98.80      5.63 o 
  -3  -5   1     1631.60     1696.94     39.59 o 
  -2  -5   1       20.16       18.58      3.00 o 
  -1  -5   1     2521.74     2557.68     36.39 o 
   0  -5   1     1333.54     1285.28     20.76 o 
   1  -5   1      385.15      383.48      9.15 o 
   2  -5   1       41.25       33.33      6.91 o 
   3  -5   1       87.67       84.01      4.87 o 
   4  -5   1      764.53      809.20     23.43 o 
   5  -5   1      655.96      637.73     21.43 o 
   6  -5   1       21.23       12.60      5.35 o 
   7  -5   1       30.54       32.15      7.63 o 
   8  -5   1       83.13       82.88     11.00 o 
  -8  -4   1      103.72      108.91     12.99 o 
  -7  -4   1      185.90      169.51     12.70 o 
  -6  -4   1        1.62        3.75      4.73 o 
  -5  -4   1     2055.68     2091.76     33.22 o 
  -4  -4   1      763.08      736.20     14.97 o 
  -3  -4   1      684.18      710.87     14.56 o 
  -2  -4   1     1476.57     1537.25     23.61 o 
  -1  -4   1        2.25        0.39      1.37 o 
   0  -4   1        6.46       15.33      8.60 o 
   1  -4   1      194.52      183.86      5.51 o 
   2  -4   1       96.60       91.09      4.26 o 
   3  -4   1      238.27      207.45      9.58 o 
   4  -4   1        3.17        0.30      3.37 o 
   5  -4   1      521.57      572.12     19.55 o 
   6  -4   1      186.47      192.41     12.00 o 
   7  -4   1       23.07       27.76      7.33 o 
   8  -4   1        2.40        0.81      5.39 o 
  -8  -3   1       15.32       16.46      6.93 o 
  -7  -3   1     1554.02     1474.07     40.54 o 
  -6  -3   1      317.55      275.03     14.24 o 
  -5  -3   1      657.35      656.40     14.45 o 
  -4  -3   1       17.91       20.92      3.76 o 
  -3  -3   1      465.36      453.65      7.46 o 
  -2  -3   1      909.57      836.41     13.00 o 
  -1  -3   1     1235.90     1260.68     32.45 o 
   0  -3   1      530.55      514.22      9.12 o 
   1  -3   1       10.62       14.38      2.69 o 
   2  -3   1      223.78      198.41      8.05 o 
   3  -3   1     1924.54     1994.90     41.08 o 
   4  -3   1      264.46      254.04     11.14 o 
   5  -3   1      246.37      234.57     11.54 o 
   6  -3   1      350.57      353.12     15.55 o 
   7  -3   1        1.87       -1.98      3.94 o 
   8  -3   1       49.22       58.10      9.70 o 
  -8  -2   1       43.56       52.71      9.42 o 
  -7  -2   1      646.13      613.34     23.07 o 
  -6  -2   1      593.83      570.25     20.44 o 
  -5  -2   1       31.05       33.03      5.97 o 
  -4  -2   1      763.23      783.66     11.30 o 
  -3  -2   1      367.71      344.94      8.14 o 
  -2  -2   1      516.32      462.55     10.14 o 
  -1  -2   1       27.40       30.38      1.47 o 
   0  -2   1     4841.45     5108.24     65.12 o 
   1  -2   1     3423.08     3564.00     63.51 o 
   2  -2   1      909.69      951.39     21.27 o 
   3  -2   1     2059.36     2059.67     41.56 o 
   4  -2   1      608.28      596.09     17.74 o 
   5  -2   1      407.69      390.49     11.03 o 
   6  -2   1       17.30       14.11      3.32 o 
   7  -2   1       11.58        4.56      7.81 o 
   8  -2   1      197.16      200.31     14.18 o 
   9  -2   1       67.42       67.64     11.69 o 
  -9  -1   1      496.34      505.96     23.55 o 
  -8  -1   1      121.64      119.95     11.46 o 
  -7  -1   1       11.70        3.90      4.39 o 
  -6  -1   1       71.47       79.86      8.68 o 
  -5  -1   1        0.13       -0.19      1.62 o 
  -4  -1   1      425.08      385.11     14.63 o 
  -3  -1   1       41.42       33.35      3.78 o 
  -2  -1   1       89.74       96.05      3.04 o 
  -1  -1   1     4925.91     4917.35     96.56 o 
   0  -1   1     1476.28     1464.43     18.94 o 
   1  -1   1      947.31      897.97     18.25 o 
   2  -1   1      798.03      757.06     11.53 o 
   3  -1   1       30.28       21.15      2.89 o 
   4  -1   1     1596.58     1604.40     23.50 o 
   5  -1   1        7.43        5.88      2.60 o 
   6  -1   1      129.06      130.04      6.34 o 
   7  -1   1       79.85      100.74      7.50 o 
   8  -1   1       85.33       93.61     13.53 o 
   9  -1   1      131.73      151.00      9.95 o 
  -9   0   1       46.43       58.88     10.24 o 
  -8   0   1      263.50      278.61     15.83 o 
  -7   0   1        1.50       -0.49      4.28 o 
  -6   0   1       77.03       78.67      7.40 o 
  -5   0   1      158.64      161.49      9.03 o 
  -4   0   1      248.95      251.68     10.01 o 
  -3   0   1     3137.75     3202.09     58.96 o 
  -2   0   1    14686.25    14956.87    250.96 o 
  -1   0   1     2713.21     2735.13     47.90 o 
   0   0   1     3279.85     3159.49     40.00 o 
   1   0   1     2024.52     2096.24     27.11 o 
   2   0   1     2772.96     2846.76     37.42 o 
   3   0   1     2935.49     2948.67     40.09 o 
   4   0   1       93.43      104.80      7.02 o 
   5   0   1       66.59       70.48      7.57 o 
   6   0   1      366.91      360.12     16.09 o 
   8   0   1        6.16       13.30      4.78 o 
  -9   1   1        0.40        0.37      4.37 o 
  -8   1   1        5.35        6.50      3.84 o 
  -7   1   1      110.98      106.82      6.01 o 
  -5   1   1      293.52      264.01     11.40 o 
  -4   1   1      420.26      407.05     13.02 o 
  -3   1   1     2901.07     2757.14     51.04 o 
  -2   1   1     8764.29     8739.20     97.85 o 
  -1   1   1       14.50        9.17      0.98 o 
   0   1   1      815.38      853.60     11.82 o 
   1   1   1      101.74      131.25      4.88 o 
   2   1   1      138.21      116.67      3.97 o 
   3   1   1      218.33      203.67      4.42 o 
   4   1   1      275.04      268.04      5.30 o 
   5   1   1      393.49      395.66     15.70 o 
   6   1   1       30.06       24.80      6.65 o 
   7   1   1      231.32      213.09     13.80 o 
   8   1   1      101.92      114.95     12.84 o 
  -9   2   1       20.23       26.43      5.45 o 
  -8   2   1        9.32        9.97      3.83 o 
  -7   2   1       36.80       46.00      5.76 o 
  -6   2   1       24.92       33.21      4.04 o 
  -5   2   1     1568.38     1485.40     33.75 o 
  -4   2   1    12265.93    11924.37    135.37 o 
  -3   2   1     1120.57     1165.78     24.69 o 
  -2   2   1      248.41      227.35      5.31 o 
  -1   2   1      451.29      466.86      7.80 o 
   0   2   1      769.73      753.19     11.53 o 
   1   2   1     9751.25     9217.50    389.23 o 
   2   2   1        1.51        1.76      1.30 o 
   3   2   1       90.18       71.58      3.98 o 
   4   2   1       71.65       84.22      4.71 o 
   5   2   1      687.51      693.14     15.60 o 
   6   2   1      314.89      297.23     15.05 o 
   7   2   1        0.92       -5.39      4.73 o 
   8   2   1       47.59       51.45      9.59 o 
  -9   3   1       20.04       11.94      6.84 o 
  -8   3   1        0.45       -3.15      4.45 o 
  -7   3   1      160.51      151.51     10.42 o 
  -6   3   1      991.97      928.84     26.14 o 
  -5   3   1      767.94      761.93     21.44 o 
  -4   3   1     1732.57     1747.26     36.94 o 
  -3   3   1      409.07      425.57      9.28 o 
  -2   3   1      349.47      306.05      6.83 o 
  -1   3   1      261.31      228.09      5.48 o 
   0   3   1      139.07      124.91      4.01 o 
   1   3   1       21.43       10.58      1.89 o 
   2   3   1        6.73        4.29      1.84 o 
   3   3   1      325.69      309.07      8.64 o 
   4   3   1      216.68      192.33      7.27 o 
   5   3   1      243.03      227.92      8.62 o 
   6   3   1      201.16      193.57      8.59 o 
   7   3   1        4.94        3.24      5.07 o 
   8   3   1       18.00       18.52      7.59 o 
  -7   4   1      472.18      458.44     18.56 o 
  -6   4   1     2628.24     2933.61     61.44 o 
  -5   4   1        0.38       -3.08      2.14 o 
  -4   4   1       44.70       45.14      8.89 o 
  -3   4   1       23.13       26.01      3.37 o 
  -2   4   1      407.22      439.92     14.85 o 
  -1   4   1     2565.24     2543.94     34.88 o 
   0   4   1      184.23      189.59      5.72 o 
   1   4   1      438.45      422.77      9.60 o 
   2   4   1      453.54      401.94     14.85 o 
   3   4   1      203.26      184.88      9.07 o 
   4   4   1      711.65      742.64     16.31 o 
   5   4   1       34.37       19.70      4.14 o 
   6   4   1       89.41       82.56      6.39 o 
   7   4   1      168.28      169.99     13.15 o 
  -8   5   1      349.22      361.93     21.29 o 
  -7   5   1        4.68       -3.99      4.84 o 
  -6   5   1      413.97      448.40     20.18 o 
  -5   5   1       91.21      102.37      7.15 o 
  -4   5   1       16.09        6.81      3.56 o 
  -3   5   1      121.28      121.93      5.37 o 
  -2   5   1       41.89       47.96      3.67 o 
  -1   5   1      445.55      431.61     12.76 o 
   0   5   1      561.09      532.44     12.81 o 
   1   5   1       19.99       25.25      5.92 o 
   2   5   1      884.01      953.16     18.43 o 
   3   5   1       92.88       92.39      8.00 o 
   4   5   1      107.21      104.74      6.19 o 
   5   5   1      160.67      167.37      7.96 o 
   6   5   1        0.26       -5.16      4.86 o 
   7   5   1       64.26       67.49     10.79 o 
  -8   6   1      464.09      498.63     26.03 o 
  -7   6   1        0.42       -3.56      6.20 o 
  -6   6   1       19.38        6.71      5.88 o 
  -5   6   1      157.47      165.85     12.12 o 
  -4   6   1       23.91       20.44      5.78 o 
  -3   6   1      636.16      609.36     13.61 o 
  -2   6   1      250.20      258.67      9.17 o 
  -1   6   1       73.78       64.58      7.54 o 
   0   6   1     1596.73     1625.88     26.46 o 
   1   6   1       51.08       37.44      4.37 o 
   2   6   1      324.64      308.96     10.12 o 
   3   6   1       68.94       76.83      5.88 o 
   4   6   1       36.80       32.25      5.92 o 
   5   6   1      382.13      395.10     18.77 o 
   6   6   1        8.28        6.52      5.80 o 
  -7   7   1       65.83       82.04     12.73 o 
  -6   7   1        0.41        1.62      5.71 o 
  -5   7   1       31.71       34.26      8.44 o 
  -4   7   1       73.11       72.43      9.85 o 
  -3   7   1       87.81       89.74      8.72 o 
  -2   7   1     1116.64     1139.02     32.58 o 
  -1   7   1      455.81      451.32     11.84 o 
   0   7   1      416.21      412.10     15.20 o 
   1   7   1       68.25       54.32      6.53 o 
   2   7   1        3.22       -0.97      3.11 o 
   3   7   1      540.48      549.22     15.03 o 
   4   7   1       28.37       32.55      7.63 o 
   5   7   1       47.93       62.58     10.21 o 
  -6   8   1        2.83       -4.35      5.09 o 
  -5   8   1       24.00       24.66      8.19 o 
  -4   8   1      292.36      303.95     17.03 o 
  -3   8   1        2.32       -1.09      4.33 o 
  -2   8   1      790.29      763.00     26.57 o 
  -1   8   1      150.79      166.66     12.02 o 
   0   8   1        2.13       -6.65      4.43 o 
   1   8   1       99.41      109.43     10.18 o 
   2   8   1        4.53       -0.23      3.24 o 
   3   8   1      292.64      300.03     16.02 o 
   4   8   1       65.26       80.84     10.60 o 
  -5   9   1        8.45       -5.61      5.20 o 
  -4   9   1      479.09      419.15     21.22 o 
  -3   9   1      459.75      459.06     21.78 o 
  -2   9   1       29.39       32.32      8.14 o 
  -1   9   1       37.27       43.83      9.04 o 
   0   9   1       37.21       17.29      7.61 o 
   1   9   1      468.55      496.52     22.40 o 
  -2 -10   2       47.91       57.67      9.59 o 
  -1 -10   2      223.66      241.32     14.88 o 
   0 -10   2       51.29       65.01      9.34 o 
   3 -10   2        0.03       -7.10      4.73 o 
  -4  -9   2        0.03       -3.37      5.48 o 
  -3  -9   2      110.24      112.80     11.01 o 
  -2  -9   2       22.97       37.48      7.61 o 
  -1  -9   2      134.34      151.58     11.01 o 
   0  -9   2      156.80      164.61     11.48 o 
   1  -9   2       76.84       75.87      6.78 o 
   2  -9   2      242.50      251.26     10.19 o 
   3  -9   2       30.41       24.90      8.78 o 
   4  -9   2       14.34        9.61      6.44 o 
   5  -9   2      123.72      125.06     12.07 o 
  -5  -8   2       10.08       12.30      6.95 o 
  -4  -8   2        5.49        3.50      5.69 o 
  -3  -8   2      100.51      101.95      9.56 o 
  -2  -8   2      214.91      185.47     11.94 o 
  -1  -8   2        3.27       -1.90      3.58 o 
   0  -8   2      108.40      125.10      6.62 o 
   1  -8   2      149.01      142.35      6.97 o 
   2  -8   2       98.01       98.35     10.39 o 
   3  -8   2      236.28      279.65     20.49 o 
   4  -8   2        1.84       -2.44      3.13 o 
   5  -8   2      168.82      156.06      8.81 o 
   6  -8   2       90.09       87.02     12.71 o 
  -6  -7   2       12.08       12.92      6.57 o 
  -5  -7   2       50.79       52.62      9.10 o 
  -4  -7   2      102.78      115.77     10.01 o 
  -3  -7   2        2.07        3.28      4.26 o 
  -2  -7   2      581.45      567.99     20.19 o 
  -1  -7   2      922.58      881.62     17.73 o 
   0  -7   2      217.51      198.46      7.48 o 
   1  -7   2      208.89      207.75      7.65 o 
   2  -7   2       11.30        8.48      3.10 o 
   3  -7   2      590.56      604.93     14.90 o 
   4  -7   2      590.16      619.41     21.89 o 
   5  -7   2       56.62       60.88      7.21 o 
   6  -7   2      124.06      120.37     17.31 o 
   7  -7   2        5.51       15.15      7.35 o 
  -7  -6   2        9.95        6.86      6.01 o 
  -6  -6   2       34.30       32.13      7.70 o 
  -5  -6   2       12.30        6.93      4.97 o 
  -4  -6   2      193.44      186.82     11.74 o 
  -3  -6   2      172.61      170.01     10.55 o 
  -2  -6   2       60.28       61.56      7.00 o 
  -1  -6   2     1174.71     1200.97     20.71 o 
   0  -6   2       58.62       54.84      4.88 o 
   1  -6   2      209.97      194.80      6.94 o 
   2  -6   2       83.08       82.07      5.05 o 
   3  -6   2      462.69      479.18     12.28 o 
   4  -6   2      651.64      661.39     21.95 o 
   5  -6   2       41.76       36.99      7.23 o 
   6  -6   2       81.16       97.30     11.05 o 
   7  -6   2       25.20       18.78      7.40 o 
  -7  -5   2        2.88       -3.15      4.54 o 
  -6  -5   2       41.75       50.19      8.38 o 
  -5  -5   2      237.63      231.93     13.18 o 
  -4  -5   2      998.00      977.15     27.98 o 
  -3  -5   2     2168.77     2261.61     33.48 o 
  -2  -5   2        3.70        6.62      2.10 o 
  -1  -5   2       36.92       14.50      3.23 o 
   0  -5   2      113.98      106.64      4.56 o 
   1  -5   2     2544.92     2599.86     36.66 o 
   2  -5   2     3441.19     3479.23     57.79 o 
   3  -5   2       41.51       41.07      6.06 o 
   4  -5   2      249.66      243.68     12.40 o 
   5  -5   2       37.54       42.49      7.33 o 
   6  -5   2      155.37      163.28     11.70 o 
   7  -5   2      134.25      112.83     10.48 o 
   8  -5   2        5.47        3.52      5.97 o 
  -8  -4   2       51.89       47.27      9.25 o 
  -7  -4   2      292.84      258.55     15.30 o 
  -6  -4   2       97.41      102.97      9.32 o 
  -5  -4   2      434.62      463.07     17.86 o 
  -4  -4   2       23.58       21.24      4.82 o 
  -3  -4   2     1459.55     1450.19     18.19 o 
  -2  -4   2       48.14       38.79      2.84 o 
  -1  -4   2      141.05       99.17      3.86 o 
   0  -4   2      362.91      315.66      7.18 o 
   1  -4   2      607.97      622.55     11.64 o 
   2  -4   2     1213.04     1233.35     28.61 o 
   3  -4   2      278.40      244.81     11.00 o 
   4  -4   2      437.39      440.04     16.22 o 
   5  -4   2       96.65       88.33      8.36 o 
   6  -4   2       15.74       13.41      5.95 o 
   7  -4   2       80.00       68.40      9.58 o 
   8  -4   2       64.30       74.93     11.26 o 
  -8  -3   2        3.49        3.13      5.69 o 
  -7  -3   2      303.40      314.51     16.24 o 
  -6  -3   2      479.92      473.85     18.55 o 
  -5  -3   2     1291.42     1287.32     32.80 o 
  -4  -3   2      400.26      388.30      7.24 o 
  -3  -3   2       16.09        4.27      1.79 o 
  -2  -3   2       55.74       45.07      7.80 o 
  -1  -3   2     2606.19     2797.81     53.41 o 
   0  -3   2    10107.70    10043.08    166.38 o 
   1  -3   2      345.32      325.91     10.48 o 
   2  -3   2     1106.92     1161.72     26.46 o 
   3  -3   2       43.71       33.46      4.82 o 
   4  -3   2       29.68       34.90      5.65 o 
   5  -3   2     1167.40     1134.76     30.45 o 
   6  -3   2      132.24      113.90      9.45 o 
   7  -3   2       43.14       57.46      9.32 o 
   8  -3   2      166.66      155.31     12.72 o 
  -8  -2   2        6.76        3.07      5.01 o 
  -7  -2   2      318.23      342.59     16.33 o 
  -6  -2   2      183.56      172.18     10.57 o 
  -5  -2   2      739.83      714.85     14.07 o 
  -4  -2   2       25.03       18.65      4.77 o 
  -3  -2   2      447.07      476.80     19.69 o 
  -2  -2   2     2586.27     2572.23     27.36 o 
  -1  -2   2      591.54      633.18     10.51 o 
   0  -2   2      277.64      278.14      5.97 o 
   1  -2   2     1100.44     1133.19     23.99 o 
   2  -2   2        4.26        5.67      2.45 o 
   3  -2   2      476.96      480.50     14.91 o 
   4  -2   2        1.30       -1.60      2.37 o 
   5  -2   2       88.02       89.03      7.60 o 
   6  -2   2      626.77      585.72     21.17 o 
   7  -2   2       11.82       14.81      5.99 o 
   8  -2   2      157.18      142.28     12.53 o 
  -9  -1   2      146.30      151.48     13.42 o 
  -8  -1   2      105.04       95.04     10.94 o 
  -7  -1   2      200.69      182.19     11.89 o 
  -6  -1   2      434.37      454.70     11.23 o 
  -5  -1   2       57.29       51.79      3.75 o 
  -4  -1   2      646.14      632.69     12.05 o 
  -3  -1   2     2153.60     2239.38     30.45 o 
  -2  -1   2     2216.05     2079.76     33.16 o 
  -1  -1   2     1624.63     1762.02     23.20 o 
   0  -1   2     1084.41     1107.71     29.83 o 
   1  -1   2      806.04      759.34     11.86 o 
   2  -1   2      969.83      973.11     12.16 o 
   3  -1   2     2703.25     2726.50     35.23 o 
   4  -1   2      509.93      471.31     10.42 o 
   5  -1   2        2.48        7.28      2.63 o 
   6  -1   2     1268.39     1299.89     23.25 o 
   7  -1   2       51.17       56.87      6.19 o 
   8  -1   2       17.47       15.53      5.10 o 
  -8   0   2      194.46      190.82     12.98 o 
  -7   0   2      125.06      117.88      9.60 o 
  -6   0   2      112.54       86.94      7.45 o 
  -5   0   2      201.51      183.33      9.62 o 
  -4   0   2      210.03      163.43      7.81 o 
  -3   0   2      623.50      693.76     16.32 o 
  -2   0   2       28.69       31.85      2.43 o 
  -1   0   2     4681.00     4670.53     57.56 o 
   0   0   2        6.65        3.28      0.84 o 
   1   0   2      199.59      249.11      4.95 o 
   2   0   2      360.57      339.12      8.12 o 
   3   0   2        0.92       -0.30      1.42 o 
   4   0   2     4009.63     4228.01     57.67 o 
   5   0   2      143.79      128.72      9.09 o 
   7   0   2       66.63       78.83      7.13 o 
   8   0   2       23.71       19.74      6.77 o 
  -9   1   2       19.90       25.54      5.59 o 
  -8   1   2      129.37      149.71      7.71 o 
  -6   1   2       85.21       74.11      7.32 o 
  -5   1   2       62.94       62.80      6.04 o 
  -4   1   2        3.34       -0.85      1.94 o 
  -3   1   2     1291.18     1184.89     24.19 o 
  -2   1   2     1412.24     1492.25     30.08 o 
  -1   1   2       61.17       47.26      3.25 o 
   0   1   2     6960.68     6649.60     81.52 o 
   1   1   2     4426.24     4544.23    101.02 o 
   2   1   2      427.82      399.42      8.68 o 
   3   1   2      278.27      262.07      8.54 o 
   4   1   2     2997.21     3145.60     45.10 o 
   5   1   2      604.83      621.73     14.87 o 
   6   1   2       17.09        7.12      4.95 o 
   7   1   2      146.11      163.64     12.65 o 
   8   1   2        2.60       12.27      7.53 o 
  -9   2   2        0.96       -5.61      3.74 o 
  -8   2   2       25.04       37.48      6.93 o 
  -7   2   2      390.59      354.33     10.26 o 
  -6   2   2        3.46        2.62      2.38 o 
  -5   2   2      416.72      400.28      9.04 o 
  -4   2   2       26.45       35.78      2.95 o 
  -3   2   2     2005.50     1989.98     27.74 o 
  -2   2   2     2033.29     1962.24     26.35 o 
  -1   2   2      241.60      276.98     10.57 o 
   0   2   2       27.66       18.86      1.65 o 
   1   2   2      631.48      622.29     11.27 o 
   2   2   2     9167.46     9335.10    241.32 o 
   3   2   2     1070.20     1018.29     18.27 o 
   4   2   2       29.75       30.81      3.93 o 
   5   2   2      130.14      119.11      6.39 o 
   6   2   2        2.85       -0.67      2.55 o 
   7   2   2       40.79       31.30      7.70 o 
   8   2   2      160.00      161.90     13.59 o 
  -7   3   2       88.65       80.59      8.06 o 
  -6   3   2      443.65      396.57     15.16 o 
  -5   3   2      447.23      432.55     14.38 o 
  -4   3   2       34.21       39.12      7.75 o 
  -3   3   2       89.56      102.84      4.11 o 
  -2   3   2     2115.47     2060.38     28.32 o 
  -1   3   2      142.22      153.21      4.24 o 
   0   3   2      912.17      969.28     15.42 o 
   1   3   2      610.78      579.69     11.40 o 
   2   3   2     2107.49     2315.43     33.94 o 
   3   3   2      849.70      847.29     19.68 o 
   4   3   2       19.03       12.18      3.18 o 
   5   3   2      176.47      176.61      7.97 o 
   6   3   2      100.25       92.29     10.51 o 
   7   3   2       50.06       39.64      6.03 o 
  -8   4   2      237.38      236.76     16.91 o 
  -7   4   2      239.76      273.45     16.25 o 
  -6   4   2       11.30        5.03      4.82 o 
  -5   4   2      285.19      314.31     22.58 o 
  -4   4   2     1062.70     1050.83     18.62 o 
  -3   4   2      718.62      728.98     13.46 o 
  -2   4   2      302.94      302.71      7.30 o 
  -1   4   2      300.74      279.14      6.91 o 
   0   4   2     3886.96     4050.52     53.43 o 
   1   4   2     1122.97     1104.17     19.75 o 
   2   4   2      892.22      907.20     17.31 o 
   3   4   2      207.28      200.82      7.69 o 
   4   4   2       30.00       29.69      4.28 o 
   5   4   2       13.53        6.29      3.37 o 
   6   4   2      423.44      424.52     13.73 o 
   7   4   2        4.95        0.39      3.78 o 
  -8   5   2       99.23      112.05     14.59 o 
  -7   5   2       16.35       23.96      8.19 o 
  -6   5   2       16.52       29.42      7.76 o 
  -5   5   2        3.99       -1.39      4.16 o 
  -4   5   2      578.56      603.77     21.30 o 
  -3   5   2       25.72       32.88      7.14 o 
  -2   5   2      134.68      137.25      5.25 o 
  -1   5   2      487.09      465.24     12.91 o 
   0   5   2       39.09       50.50      4.07 o 
   1   5   2      813.51      779.57     15.71 o 
   2   5   2       28.59       27.11      3.97 o 
   3   5   2       24.87       17.64      3.86 o 
   4   5   2      296.83      312.15     10.76 o 
   5   5   2        6.80        6.11      3.57 o 
   6   5   2      164.61      161.27      8.92 o 
  -7   6   2        9.52        3.82      6.50 o 
  -6   6   2      345.24      355.15     18.75 o 
  -5   6   2      228.45      254.14     14.87 o 
  -4   6   2       22.78       16.86      5.69 o 
  -3   6   2      298.06      290.83     14.47 o 
  -2   6   2      218.54      228.89     12.52 o 
  -1   6   2      497.83      482.39     11.47 o 
   0   6   2      580.49      621.84     13.86 o 
   1   6   2       53.71       59.53      5.34 o 
   2   6   2      218.51      237.39      9.70 o 
   3   6   2       15.61        6.15      7.52 o 
   4   6   2      406.48      394.23     12.85 o 
   5   6   2      131.63      150.31     10.80 o 
  -7   7   2       15.55       12.26      8.23 o 
  -6   7   2       23.07       23.49      8.08 o 
  -5   7   2      140.23      170.69     13.23 o 
  -4   7   2        0.42       -1.07      4.20 o 
  -3   7   2       44.21       33.33      7.42 o 
  -2   7   2      116.03      124.91     10.22 o 
  -1   7   2      223.30      224.53     13.33 o 
   0   7   2       35.22       31.45      7.16 o 
   1   7   2       20.15       17.11      5.79 o 
   2   7   2      231.89      244.54      9.73 o 
   3   7   2       40.97       39.92     15.06 o 
   4   7   2      154.83      171.06      9.03 o 
   5   7   2      340.50      382.04     19.55 o 
  -6   8   2        0.44       -5.75      6.20 o 
  -5   8   2       34.81       27.74      8.21 o 
  -4   8   2       67.50       72.53     10.53 o 
  -3   8   2       56.86       52.61      9.45 o 
  -2   8   2       96.69       72.55     10.18 o 
  -1   8   2        9.75        2.71      5.39 o 
   0   8   2      228.18      206.55     13.77 o 
   1   8   2      160.63      167.07     12.93 o 
   2   8   2      135.85      147.18     12.46 o 
  -4   9   2       64.42       79.71     12.47 o 
  -3   9   2       46.67       26.16      8.74 o 
  -2   9   2        7.19        5.48      6.31 o 
  -1   9   2      133.36      136.74     12.99 o 
   0   9   2       56.40       43.24      9.28 o 
   1   9   2      108.61       95.27     12.71 o 
  -2 -10   3      102.21      106.37     12.39 o 
  -1 -10   3      118.90      124.84     11.05 o 
   0 -10   3       16.65       10.81      6.31 o 
   1 -10   3      374.99      392.58     18.53 o 
   2 -10   3       39.80       38.33      8.31 o 
   3 -10   3       17.15       18.08      9.18 o 
  -4  -9   3       77.41       83.83     11.86 o 
  -3  -9   3      458.88      477.37     21.33 o 
  -2  -9   3        0.24       -3.13      4.71 o 
  -1  -9   3      178.99      201.34     12.98 o 
   0  -9   3       47.29       49.23      8.00 o 
   1  -9   3       57.44       64.23      8.96 o 
   2  -9   3      257.88      271.19     10.93 o 
   3  -9   3        0.11       -1.27      3.39 o 
   4  -9   3        9.04        7.67      4.21 o 
   5  -9   3      138.87      143.60      9.54 o 
  -5  -8   3      509.74      557.53     24.29 o 
  -4  -8   3       32.26       33.71      7.67 o 
  -3  -8   3       90.04       98.70      9.62 o 
  -2  -8   3        0.92       -4.43      3.37 o 
  -1  -8   3      443.24      407.73     17.31 o 
   0  -8   3      339.76      343.62     15.76 o 
   1  -8   3       15.69       10.46      3.37 o 
   2  -8   3      262.52      280.15      9.96 o 
   3  -8   3      119.58      121.53      7.04 o 
   4  -8   3       44.01       50.02     16.42 o 
   5  -8   3      222.87      225.06     10.41 o 
   6  -8   3        9.42       11.22      5.06 o 
  -6  -7   3       19.06       11.70      6.78 o 
  -5  -7   3      320.97      324.11     17.18 o 
  -4  -7   3       84.87       86.81     10.54 o 
  -3  -7   3       97.61       84.33      8.26 o 
  -2  -7   3      329.56      338.97     15.29 o 
  -1  -7   3        4.22       -1.04      3.39 o 
   0  -7   3      745.18      761.52     15.72 o 
   1  -7   3      274.98      256.45     11.41 o 
   2  -7   3       59.68       60.80      5.47 o 
   3  -7   3     1054.60     1066.69     21.48 o 
   4  -7   3        5.96        4.48      3.41 o 
   5  -7   3       75.05       88.47     10.39 o 
   6  -7   3      111.95      124.97     13.44 o 
   7  -7   3       13.88       17.97      8.21 o 
  -7  -6   3      276.83      291.72     17.62 o 
  -6  -6   3        5.80        2.20      5.26 o 
  -5  -6   3       12.66       11.13      5.33 o 
  -4  -6   3       38.58       44.03      7.04 o 
  -3  -6   3      105.13      117.76      8.90 o 
  -2  -6   3      513.03      526.37     18.39 o 
  -1  -6   3      332.79      297.89     11.91 o 
   0  -6   3      595.37      594.12     12.58 o 
   1  -6   3     1062.43     1119.10     19.72 o 
   2  -6   3        2.66        1.66      2.29 o 
   3  -6   3      422.77      434.30     16.96 o 
   4  -6   3      302.51      320.60     15.41 o 
   5  -6   3      156.51      168.41     11.91 o 
   6  -6   3      115.18      108.44     10.67 o 
   7  -6   3       22.53       17.97      6.95 o 
  -7  -5   3       40.47       38.14      8.91 o 
  -6  -5   3      183.74      198.84     13.13 o 
  -5  -5   3        1.16       -0.51      3.73 o 
  -4  -5   3      393.86      362.06     10.01 o 
  -3  -5   3       69.35       68.77      4.43 o 
  -2  -5   3     1376.41     1427.07     22.18 o 
  -1  -5   3     1947.56     1990.75     28.82 o 
   0  -5   3     1140.20     1209.34     19.44 o 
   1  -5   3     2743.34     2860.75     39.89 o 
   2  -5   3      224.61      210.33     10.41 o 
   3  -5   3      500.71      483.67     17.43 o 
   4  -5   3      467.70      448.46     17.63 o 
   5  -5   3       18.63       18.99      5.99 o 
   6  -5   3       92.16      100.19      9.92 o 
   7  -5   3       31.78       25.20      7.87 o 
   8  -5   3       20.49       19.57      8.04 o 
  -8  -4   3       23.26       20.57      6.95 o 
  -7  -4   3        6.39       -0.36      4.41 o 
  -6  -4   3       47.28       38.40      6.91 o 
  -5  -4   3      100.15       88.40      7.89 o 
  -4  -4   3      781.62      793.15     15.03 o 
  -3  -4   3      225.64      195.82      6.77 o 
  -2  -4   3      107.37      115.13      3.35 o 
  -1  -4   3     3781.94     4146.42     67.87 o 
   0  -4   3      982.55      975.35     15.89 o 
   1  -4   3      854.83      756.66     20.17 o 
   2  -4   3      423.88      418.33     14.52 o 
   3  -4   3       50.87       65.90      7.25 o 
   4  -4   3      641.21      629.28     20.83 o 
   5  -4   3       10.65        9.19      4.86 o 
   6  -4   3      125.22      128.03     10.58 o 
   7  -4   3      106.48      104.85     11.93 o 
   8  -4   3       13.10        8.95      7.40 o 
  -8  -3   3      146.77      143.61     12.18 o 
  -7  -3   3       24.00       22.81      6.57 o 
  -6  -3   3      287.95      285.87     14.21 o 
  -5  -3   3        4.18        5.00      5.93 o 
  -4  -3   3      202.64      180.31      6.29 o 
  -3  -3   3     7186.03     7386.34    135.07 o 
  -2  -3   3     3737.85     3844.85     40.44 o 
  -1  -3   3     2637.05     2785.22     56.06 o 
   0  -3   3      510.78      484.75      9.67 o 
   1  -3   3       75.78       66.60      5.02 o 
   3  -3   3      740.76      705.47     20.43 o 
   4  -3   3      169.78      174.65     10.32 o 
   5  -3   3      238.04      213.03     12.16 o 
   6  -3   3        2.37       -0.55      3.86 o 
   7  -3   3      309.82      329.70     17.22 o 
   8  -3   3       36.39       41.85      9.00 o 
  -9  -2   3        4.67        1.04      5.69 o 
  -8  -2   3       14.07       11.96      5.86 o 
  -7  -2   3      198.47      220.25     12.83 o 
  -6  -2   3      140.86      135.37     12.42 o 
  -5  -2   3      573.64      570.58     12.49 o 
  -4  -2   3       54.73       47.89      3.75 o 
  -3  -2   3     2252.02     2288.94     31.91 o 
  -2  -2   3     3065.92     3248.10     42.46 o 
  -1  -2   3        7.56        7.42      3.13 o 
   0  -2   3      464.22      441.50      9.17 o 
   1  -2   3      198.89      197.34      7.92 o 
   2  -2   3      939.27      938.77     22.76 o 
   3  -2   3      152.32      143.96      8.12 o 
   4  -2   3       47.28       42.21      6.16 o 
   5  -2   3      681.13      684.53     22.29 o 
   6  -2   3       82.32       82.27      9.73 o 
   7  -2   3      112.28      127.09     11.07 o 
   8  -2   3       43.84       55.46      9.98 o 
  -9  -1   3       34.43       39.48      8.76 o 
  -8  -1   3       41.10       32.77      7.27 o 
  -7  -1   3       18.23       16.24      5.35 o 
  -6  -1   3        1.86        0.19      2.12 o 
  -5  -1   3     3925.15     3918.35     88.31 o 
  -4  -1   3     3184.93     3231.37     43.57 o 
  -3  -1   3       91.90       90.98      3.75 o 
  -2  -1   3      828.30      806.04     10.06 o 
  -1  -1   3      830.30      830.97     10.08 o 
   0  -1   3      413.15      401.98      8.18 o 
   1  -1   3     6503.36     6403.56     96.11 o 
   2  -1   3      111.72      111.15      4.35 o 
   3  -1   3     1602.07     1645.56     20.09 o 
   4  -1   3      208.47      217.30      7.17 o 
   5  -1   3      310.97      305.17      9.38 o 
   6  -1   3      503.36      496.64     13.25 o 
   7  -1   3       11.83        7.71      3.88 o 
   8  -1   3       47.17       44.31      6.58 o 
  -9   0   3       94.97      104.00     12.63 o 
  -8   0   3       15.38       10.96      5.50 o 
  -7   0   3      163.99      154.49     10.48 o 
  -6   0   3      555.60      589.56     19.38 o 
  -5   0   3      324.59      335.87     12.67 o 
  -4   0   3     1558.47     1509.79     31.75 o 
  -3   0   3       55.27       50.76      2.55 o 
  -2   0   3      313.57      354.79      6.32 o 
  -1   0   3      807.93      821.29     10.52 o 
   0   0   3     2691.42     2727.84     28.69 o 
   1   0   3      212.98      208.20      3.55 o 
   2   0   3     2160.20     2213.10     24.28 o 
   3   0   3      871.61      864.90     12.56 o 
   4   0   3      870.26      924.00     14.08 o 
   5   0   3      118.76      111.68      5.85 o 
   6   0   3      136.56      145.92      7.28 o 
   7   0   3       28.61       26.43      5.18 o 
   8   0   3       12.90       21.03      5.57 o 
  -9   1   3        3.18        5.49      4.52 o 
  -8   1   3       91.67       99.17      6.80 o 
  -7   1   3     1008.24     1035.00     29.29 o 
  -6   1   3      413.87      390.16     14.90 o 
  -5   1   3      221.87      209.67      9.51 o 
  -4   1   3      133.40      134.21      4.84 o 
  -3   1   3        9.72        8.38      1.49 o 
  -2   1   3     1067.92     1048.38     14.82 o 
  -1   1   3     4596.99     4547.33     82.53 o 
   0   1   3       53.19       40.68      3.97 o 
   1   1   3     2873.70     2867.53     37.57 o 
   2   1   3     3898.35     4251.87     63.60 o 
   3   1   3       66.26       67.23      4.31 o 
   4   1   3     1312.67     1270.28     22.96 o 
   5   1   3      101.67       94.17      6.19 o 
   6   1   3       73.97       75.83      6.84 o 
   7   1   3       94.56       91.43      8.30 o 
   8   1   3       10.96       10.90      5.17 o 
  -7   2   3       51.69       46.70      4.93 o 
  -6   2   3      331.70      296.42     15.29 o 
  -5   2   3      136.16      144.87      4.35 o 
  -4   2   3        0.64        0.84      1.18 o 
  -3   2   3      250.06      212.20      6.52 o 
  -2   2   3      109.47      109.62      2.74 o 
  -1   2   3      967.23      955.86     13.98 o 
   0   2   3    10128.33    10248.68    125.02 o 
   1   2   3      384.11      444.25     14.96 o 
   2   2   3      960.82     1123.16     16.19 o 
   3   2   3       17.55       10.73      3.07 o 
   4   2   3      122.24      105.47      9.33 o 
   5   2   3      235.18      231.94      9.23 o 
   6   2   3        0.07       -3.68      2.46 o 
   7   2   3       63.32       67.81     10.26 o 
  -9   3   3       18.03       19.63      8.65 o 
  -8   3   3       25.76       41.27      9.40 o 
  -7   3   3       78.65      100.78      9.73 o 
  -6   3   3       43.99       42.22      7.44 o 
  -5   3   3       19.46       19.43      3.23 o 
  -4   3   3        3.91        4.00      1.86 o 
  -3   3   3     2322.36     2368.17     32.57 o 
  -2   3   3      490.47      433.11      7.92 o 
  -1   3   3     1295.40     1382.49     20.02 o 
   0   3   3     5195.07     5823.48     99.02 o 
   1   3   3      526.92      531.10     12.70 o 
   2   3   3     1095.34     1003.53     18.38 o 
   3   3   3       85.67       80.70      5.08 o 
   4   3   3       20.62       19.03      3.76 o 
   5   3   3      365.67      391.68     12.48 o 
   6   3   3        9.54        7.76      3.94 o 
   7   3   3      107.68       90.47      9.15 o 
  -8   4   3        9.89       10.06      7.46 o 
  -7   4   3       43.26       65.73     10.21 o 
  -6   4   3       25.39       29.01      7.01 o 
  -5   4   3      221.00      211.52     12.26 o 
  -4   4   3        9.03        3.69      3.84 o 
  -3   4   3      376.46      375.23     14.71 o 
  -2   4   3     7139.40     7570.48     94.53 o 
  -1   4   3      154.15      135.76      4.68 o 
   0   4   3      229.13      217.58      6.51 o 
   1   4   3       41.46       36.02      8.50 o 
   2   4   3        0.89       -2.77      1.85 o 
   3   4   3      613.06      635.15     20.59 o 
   4   4   3       78.68       79.07      6.09 o 
   5   4   3      122.17      116.70      7.34 o 
   6   4   3       70.69       81.42     11.41 o 
  -8   5   3       12.71        6.03      7.42 o 
  -7   5   3       31.69       35.52      8.74 o 
  -6   5   3       19.46       14.71      6.52 o 
  -5   5   3      212.45      211.31     13.07 o 
  -4   5   3      676.85      670.10     23.05 o 
  -3   5   3       55.20       57.07      7.78 o 
  -2   5   3     1870.01     1915.29     45.11 o 
  -1   5   3      521.67      503.93     18.44 o 
   0   5   3       54.00       34.66      9.58 o 
   1   5   3      113.31      117.91      5.75 o 
   2   5   3        1.15       -2.02      2.25 o 
   3   5   3      549.81      544.45     14.32 o 
   4   5   3      152.44      159.60     10.18 o 
   5   5   3       68.42       62.66      6.79 o 
   6   5   3      267.55      270.55     26.12 o 
  -7   6   3        6.48       -1.47      5.95 o 
  -6   6   3      140.93      137.44     12.23 o 
  -5   6   3       83.41       64.69      9.96 o 
  -4   6   3     1735.25     1708.39     44.62 o 
  -3   6   3      353.69      372.57     17.07 o 
  -2   6   3       26.01       28.04      6.48 o 
  -1   6   3       88.17       87.30      8.55 o 
   0   6   3        0.12       -2.09      3.56 o 
   1   6   3      487.56      503.31     12.98 o 
   2   6   3      301.90      332.88     15.55 o 
   3   6   3       68.30       65.69     10.50 o 
   4   6   3      238.74      248.38     10.63 o 
   5   6   3        6.99        5.90      4.53 o 
  -6   7   3      156.26      149.38     13.38 o 
  -5   7   3       27.59       32.89      8.17 o 
  -3   7   3      176.70      176.33     12.51 o 
  -2   7   3        0.52       -0.98      4.09 o 
  -1   7   3       53.53       59.54      9.13 o 
   0   7   3       22.54       19.04      6.72 o 
   1   7   3      278.51      266.10     15.92 o 
   2   7   3      411.75      400.86     19.87 o 
   3   7   3        1.41       -0.23      5.69 o 
   4   7   3      273.15      302.36     12.17 o 
  -5   8   3      109.09      118.16     12.07 o 
  -4   8   3       41.93       39.40      9.51 o 
  -3   8   3       41.32       41.02      9.47 o 
  -2   8   3        6.91        6.95      5.84 o 
  -1   8   3      132.15      129.13     11.86 o 
   0   8   3      402.38      384.19     19.48 o 
   1   8   3        1.75        1.19      5.18 o 
   2   8   3      263.85      263.28     16.85 o 
   3   8   3      165.46      168.20     14.04 o 
  -3   9   3       15.05       13.09      8.04 o 
  -2   9   3       52.44       36.65      9.32 o 
  -1   9   3       27.62        6.61      7.08 o 
   0   9   3      326.00      356.76     19.96 o 
  -2 -10   4      348.56      358.73     18.72 o 
  -1 -10   4      191.80      194.63     13.68 o 
   0 -10   4        9.60       17.37      6.84 o 
   1 -10   4      264.36      258.58     15.44 o 
   2 -10   4       33.96       28.67      7.76 o 
   3 -10   4       98.72      111.87     12.80 o 
  -4  -9   4      192.14      187.39     14.00 o 
  -3  -9   4      270.10      259.05     15.59 o 
  -2  -9   4       49.91       37.06      8.38 o 
  -1  -9   4      253.13      251.04     14.55 o 
   0  -9   4        0.86        0.96      4.43 o 
   1  -9   4      195.42      193.34     12.66 o 
   2  -9   4        7.14        3.11      4.88 o 
   3  -9   4        4.34        1.12      3.14 o 
   4  -9   4      149.48      149.00     11.29 o 
   5  -9   4        8.97        9.07      4.85 o 
  -5  -8   4       75.12       68.41     10.51 o 
  -4  -8   4      336.61      328.70     17.57 o 
  -3  -8   4      477.90      517.02     21.12 o 
  -2  -8   4       21.69       20.15      5.84 o 
  -1  -8   4      261.93      264.23     14.23 o 
   0  -8   4        8.21        7.46      4.84 o 
   1  -8   4      138.77      133.61      6.89 o 
   2  -8   4      998.92     1017.09     20.95 o 
   3  -8   4        0.45       -4.03      2.90 o 
   4  -8   4       40.40       47.42     11.87 o 
   5  -8   4       82.29       78.21     18.79 o 
   6  -8   4        6.81        5.86      6.48 o 
  -6  -7   4       89.67       79.30     11.03 o 
  -5  -7   4      464.98      507.79     22.06 o 
  -4  -7   4        1.51        0.00      4.43 o 
  -3  -7   4      206.01      189.28     11.83 o 
  -2  -7   4      156.47      141.83      9.97 o 
  -1  -7   4      113.00      101.47      8.45 o 
   0  -7   4       93.69       95.16      5.37 o 
   1  -7   4        8.13        2.52      2.68 o 
   2  -7   4      446.69      447.98     12.18 o 
   3  -7   4      507.81      507.31     14.52 o 
   4  -7   4       32.68       39.06      7.76 o 
   5  -7   4       32.33       33.68      8.04 o 
   6  -7   4        6.29        6.99      6.10 o 
  -7  -6   4      101.95       96.14     12.24 o 
  -6  -6   4       98.52      109.00     11.99 o 
  -5  -6   4      265.94      262.36     14.66 o 
  -4  -6   4      261.16      277.62     14.32 o 
  -3  -6   4      139.01      117.44      8.99 o 
  -2  -6   4        6.38        1.73      3.33 o 
  -1  -6   4       90.07       78.50      4.15 o 
   0  -6   4     2477.17     2421.07     35.21 o 
   1  -6   4      389.86      388.25     10.06 o 
   2  -6   4       52.06       61.19      7.85 o 
   3  -6   4      562.28      545.44     19.98 o 
   4  -6   4        3.82        2.71      4.77 o 
   5  -6   4      500.79      537.87     21.86 o 
   6  -6   4       62.19       47.55      9.04 o 
   7  -6   4        4.21       -5.97      4.88 o 
  -8  -5   4        7.22       11.19      6.65 o 
  -7  -5   4      211.90      219.18     14.69 o 
  -6  -5   4       68.33       70.04      9.38 o 
  -5  -5   4      121.32      131.68     10.07 o 
  -4  -5   4      219.19      204.70      7.61 o 
  -3  -5   4        4.34       -0.40      2.00 o 
  -2  -5   4      315.30      284.07     15.39 o 
  -1  -5   4     1058.41     1229.19     19.22 o 
   0  -5   4     1435.18     1426.40     22.19 o 
   1  -5   4     2175.53     2169.15     46.58 o 
   2  -5   4      231.81      214.54     11.05 o 
   3  -5   4       46.13       53.61      7.29 o 
   4  -5   4      151.35      139.08     10.48 o 
   5  -5   4      342.89      315.81     15.95 o 
   6  -5   4       71.00       76.69     10.34 o 
   7  -5   4       87.05       74.93     11.03 o 
  -8  -4   4        0.26       -5.99      5.22 o 
  -7  -4   4       54.74       53.69      8.66 o 
  -6  -4   4      162.70      169.09     11.51 o 
  -5  -4   4        0.82        2.77      2.28 o 
  -4  -4   4      334.34      322.67      9.18 o 
  -3  -4   4       10.44       22.27      3.10 o 
  -2  -4   4     2815.41     2729.58     38.61 o 
  -1  -4   4     1580.76     1596.71     19.04 o 
   0  -4   4      471.24      482.77     15.34 o 
   1  -4   4     2247.37     2255.02     46.83 o 
   2  -4   4      165.91      161.66      9.19 o 
   3  -4   4     1307.51     1306.37     32.87 o 
   4  -4   4      128.77      113.45      9.01 o 
   5  -4   4       44.24       44.74      8.00 o 
   6  -4   4      227.16      227.33     14.14 o 
   7  -4   4       70.51       66.62     10.56 o 
   8  -4   4       33.78       26.01      8.78 o 
  -8  -3   4       74.53       78.89     10.36 o 
  -7  -3   4       20.74       25.84      6.84 o 
  -6  -3   4      348.20      339.67     10.25 o 
  -5  -3   4      114.24      121.00      5.83 o 
  -4  -3   4      250.41      241.59     17.07 o 
  -3  -3   4     3588.27     3941.76     52.55 o 
  -2  -3   4      269.53      282.07      7.49 o 
  -1  -3   4     5469.65     5559.89    173.72 o 
   0  -3   4     1978.71     2012.48     28.90 o 
   1  -3   4      162.02      176.48      8.46 o 
   2  -3   4      304.69      331.53     12.59 o 
   3  -3   4       89.23       95.58      7.36 o 
   4  -3   4      994.18      962.74     27.58 o 
   5  -3   4      320.44      295.06     14.82 o 
   6  -3   4       40.53       46.52      8.32 o 
   7  -3   4       70.03       71.89     11.17 o 
   8  -3   4        0.01       -6.71      5.18 o 
  -9  -2   4        0.98       -1.53      5.65 o 
  -8  -2   4       80.12       71.92     10.28 o 
  -7  -2   4        1.57        0.49      3.67 o 
  -6  -2   4      245.63      259.80     13.64 o 
  -5  -2   4      592.25      626.49     13.57 o 
  -4  -2   4      104.30       81.39      4.30 o 
  -3  -2   4     3576.02     3513.19     37.42 o 
  -2  -2   4      554.74      552.82     10.72 o 
  -1  -2   4      363.66      362.76      5.70 o 
   0  -2   4      686.65      661.95      9.25 o 
   1  -2   4     1241.53     1266.89     15.84 o 
   2  -2   4      483.06      458.48     14.81 o 
   3  -2   4       47.48       47.43      6.10 o 
   4  -2   4      536.86      521.43     18.43 o 
   5  -2   4      943.77      881.87     27.10 o 
   6  -2   4       23.00       10.57      5.80 o 
   7  -2   4      105.98      113.45     11.26 o 
   8  -2   4       10.35        8.70      6.67 o 
  -9  -1   4        7.49       -5.58      4.69 o 
  -8  -1   4       93.27       83.23      9.85 o 
  -7  -1   4      521.58      555.96     14.07 o 
  -6  -1   4       26.26       24.85      3.74 o 
  -5  -1   4     3111.11     3186.67     44.60 o 
  -4  -1   4       82.68       80.30      4.13 o 
  -3  -1   4      578.51      521.07      7.93 o 
  -2  -1   4     6126.02     6113.74     61.77 o 
  -1  -1   4      241.47      258.36      4.67 o 
   0  -1   4       89.05       78.16      2.64 o 
   1  -1   4        4.46        2.37      1.08 o 
   2  -1   4     2378.03     2365.30     33.93 o 
   3  -1   4     2286.64     2368.47     50.55 o 
   4  -1   4        5.15        3.91      2.05 o 
   5  -1   4      240.20      245.34      8.82 o 
   6  -1   4       78.10       75.89      6.63 o 
   7  -1   4       43.23       38.07      5.86 o 
   8  -1   4       87.34       92.03     12.63 o 
  -9   0   4       46.95       52.45      9.45 o 
  -8   0   4      109.29      105.05      9.71 o 
  -7   0   4      478.29      450.79     17.79 o 
  -6   0   4      167.82      153.69      9.37 o 
  -5   0   4      594.58      594.26     17.26 o 
  -4   0   4     1034.92      974.79     22.37 o 
  -3   0   4      101.81      111.27      3.67 o 
  -2   0   4       34.30       22.44      1.68 o 
  -1   0   4       71.57       71.06      2.27 o 
   0   0   4      423.37      362.82      6.00 o 
   1   0   4      501.21      510.19     15.22 o 
   2   0   4      855.62      851.41      9.92 o 
   3   0   4     3024.06     3075.49     34.09 o 
   4   0   4       28.22       18.84      2.67 o 
   5   0   4       18.42       14.94      3.82 o 
   6   0   4      141.14      135.40      7.30 o 
   7   0   4       42.41       37.46      5.88 o 
   8   0   4       36.50       47.49      7.10 o 
  -7   1   4      697.27      714.36     22.76 o 
  -6   1   4       13.56        7.98      5.92 o 
  -5   1   4       49.38       50.50      9.04 o 
  -4   1   4     1702.89     1689.75     24.74 o 
  -3   1   4      397.57      409.02      7.76 o 
  -2   1   4      234.66      229.86      8.91 o 
  -1   1   4      478.56      470.48      7.79 o 
   0   1   4     3308.37     3324.74     33.25 o 
   1   1   4     3860.18     3917.58     34.52 o 
   2   1   4     1558.86     1593.03     19.01 o 
   3   1   4      242.81      196.83     11.59 o 
   4   1   4      668.36      699.89     15.99 o 
   5   1   4       39.56       23.82      6.18 o 
   6   1   4      142.21      144.50      6.39 o 
   7   1   4       22.82       32.95      5.68 o 
  -9   2   4      182.41      202.42     15.20 o 
  -8   2   4      109.93      137.22     11.65 o 
  -7   2   4       38.75       43.50      7.78 o 
  -6   2   4      175.51      173.29     10.76 o 
  -5   2   4       51.35       57.65      2.92 o 
  -4   2   4      175.52      178.11      9.54 o 
  -3   2   4      132.16      123.10      3.97 o 
  -2   2   4      149.92      127.43      7.29 o 
  -1   2   4      816.10      818.30     21.57 o 
   0   2   4      347.58      387.16      8.06 o 
   1   2   4     4137.81     4168.38     55.26 o 
   2   2   4      216.77      202.02      4.51 o 
   3   2   4      206.73      198.29      7.56 o 
   4   2   4      172.08      169.75      7.70 o 
   5   2   4       14.48        9.73      3.50 o 
   6   2   4       88.09       99.95     10.56 o 
   7   2   4      124.17      124.23     12.29 o 
  -9   3   4       41.63       57.69     11.85 o 
  -8   3   4        9.05        4.90      6.12 o 
  -7   3   4       16.96       15.52      6.20 o 
  -6   3   4      533.15      544.80     20.70 o 
  -5   3   4       79.14       90.51      7.70 o 
  -4   3   4       38.60       45.31      6.44 o 
  -3   3   4      875.88      925.36     25.23 o 
  -2   3   4        3.02       -2.79      2.54 o 
  -1   3   4     3442.98     3531.08     82.28 o 
   0   3   4     1919.35     1881.25     27.41 o 
   1   3   4        5.92        8.80      2.21 o 
   2   3   4      968.02     1014.28     19.10 o 
   3   3   4        3.95        0.80      2.40 o 
   4   3   4       95.60       87.88      6.03 o 
   5   3   4      216.43      224.85      9.76 o 
   6   3   4        0.18       -3.13      5.58 o 
   7   3   4      139.80      144.19      9.23 o 
  -8   4   4       62.28       72.76     11.66 o 
  -7   4   4        6.80       14.64      6.78 o 
  -6   4   4        1.21        5.65      4.94 o 
  -5   4   4      434.43      426.03     17.85 o 
  -4   4   4       60.19       58.44      7.78 o 
  -3   4   4      830.24      799.31     24.30 o 
  -2   4   4      690.85      705.27     22.16 o 
  -1   4   4      602.87      568.92     19.35 o 
   0   4   4      353.87      339.48     20.27 o 
   1   4   4      791.55      784.02     15.66 o 
   2   4   4       31.33       29.96      3.91 o 
   3   4   4        4.86        6.22      2.97 o 
   4   4   4      106.46      125.75      7.22 o 
   5   4   4      340.58      328.97     12.25 o 
   6   4   4       30.43       21.79     11.71 o 
  -8   5   4       19.28       18.89      7.91 o 
  -7   5   4       88.10       89.56     12.09 o 
  -6   5   4        8.17        1.68      5.37 o 
  -5   5   4      383.58      376.77     17.69 o 
  -4   5   4      373.42      384.27     17.22 o 
  -3   5   4      394.91      391.41     17.06 o 
  -2   5   4      798.13      724.87     23.99 o 
  -1   5   4       88.74       79.34      8.09 o 
   0   5   4      377.30      393.83     17.18 o 
   1   5   4       93.03       97.22     11.39 o 
   2   5   4       20.61       29.63      4.35 o 
   3   5   4      478.45      477.21     13.71 o 
   4   5   4        4.82       -0.10      3.26 o 
   5   5   4      262.21      273.67     11.64 o 
  -7   6   4      127.46      158.71     14.32 o 
  -6   6   4      228.34      220.28     15.14 o 
  -5   6   4      131.83      126.79     11.31 o 
  -4   6   4      290.17      256.66     14.98 o 
  -3   6   4        5.09       -5.48      4.11 o 
  -2   6   4      124.54      115.02     10.03 o 
  -1   6   4      596.83      604.07     22.92 o 
   0   6   4        4.00       -3.03      3.86 o 
   1   6   4       89.68       80.70     10.64 o 
   2   6   4       48.12       35.50      8.51 o 
   3   6   4      349.19      348.50     18.70 o 
   4   6   4      226.67      222.48     10.35 o 
  -6   7   4      243.55      230.62     16.53 o 
  -5   7   4        9.80        3.39      6.07 o 
  -4   7   4       68.88       65.07     10.45 o 
  -3   7   4       87.85      105.33     12.44 o 
  -2   7   4       72.57       63.70      9.96 o 
  -1   7   4      174.53      151.88     12.27 o 
   0   7   4        0.07       -4.22      3.77 o 
   1   7   4      332.92      333.51     18.68 o 
   2   7   4      102.75       88.31     12.46 o 
   3   7   4      178.07      164.96     13.96 o 
  -5   8   4       31.73       21.87      8.51 o 
  -4   8   4       40.80       36.99      9.21 o 
  -3   8   4      203.92      201.34     14.84 o 
  -2   8   4       30.61       26.71      8.23 o 
  -1   8   4      109.31      110.82     11.31 o 
   0   8   4        7.73        0.92      5.61 o 
   1   8   4      117.66      123.24     14.93 o 
   2   8   4      330.12      390.48     21.41 o 
  -2 -10   5      181.01      183.00     13.60 o 
  -1 -10   5       87.58       73.75     10.83 o 
   0 -10   5      464.72      477.33     21.43 o 
   1 -10   5      190.82      188.97     13.58 o 
   2 -10   5       19.51       19.82      7.42 o 
   3 -10   5       13.04        9.74      6.78 o 
  -4  -9   5       92.33      110.42     12.99 o 
  -3  -9   5       27.66       23.17      7.01 o 
  -2  -9   5      694.18      666.98     25.21 o 
  -1  -9   5      255.60      246.00     14.63 o 
   0  -9   5        1.71       -0.06      4.52 o 
   1  -9   5       36.44       50.98      8.57 o 
   2  -9   5       26.62       18.44      6.76 o 
   3  -9   5       48.10       66.42      7.10 o 
   4  -9   5      102.45      107.96     15.09 o 
  -5  -8   5        5.23        0.06      5.29 o 
  -4  -8   5      228.41      228.94     14.56 o 
  -3  -8   5      409.29      368.69     17.50 o 
  -2  -8   5      414.51      393.94     17.91 o 
  -1  -8   5      479.28      500.90     20.06 o 
   0  -8   5       99.40       92.18      8.96 o 
   1  -8   5       70.09       82.09      9.68 o 
   2  -8   5       38.37       32.57      4.87 o 
   3  -8   5      233.55      206.84     12.54 o 
   4  -8   5      288.66      299.09     11.71 o 
   5  -8   5       63.84       62.14     10.24 o 
  -6  -7   5      128.50      122.87     11.59 o 
  -5  -7   5      322.28      306.77     16.82 o 
  -4  -7   5      461.84      455.29     19.71 o 
  -3  -7   5      185.75      165.79     11.19 o 
  -2  -7   5       43.21       27.74      6.16 o 
  -1  -7   5      106.47      113.68      9.13 o 
   0  -7   5       24.15       16.67      5.24 o 
   1  -7   5      133.69      121.15      6.21 o 
   2  -7   5      528.66      508.29     13.30 o 
   3  -7   5       25.84       22.85      6.50 o 
   4  -7   5      161.11      172.50     12.64 o 
   5  -7   5      236.60      204.10     14.39 o 
   6  -7   5       16.19       14.13      7.84 o 
  -7  -6   5       32.48       15.07      7.23 o 
  -6  -6   5       95.51      102.69     12.07 o 
  -5  -6   5      308.87      327.65     16.67 o 
  -4  -6   5       88.57       88.25      6.01 o 
  -3  -6   5      612.63      618.45     14.78 o 
  -2  -6   5      442.38      413.02     16.47 o 
  -1  -6   5      310.12      278.93     12.96 o 
   0  -6   5      254.02      223.76      6.99 o 
   1  -6   5      109.55      106.36      8.62 o 
   2  -6   5      977.84      986.41     28.82 o 
   3  -6   5     1602.42     1563.70     40.27 o 
   4  -6   5      156.60      143.19     11.65 o 
   5  -6   5       16.19       18.99      6.84 o 
   6  -6   5        1.30       -2.02      5.61 o 
   7  -6   5        4.11       -2.00      5.73 o 
  -8  -5   5       59.22       78.62     11.73 o 
  -7  -5   5      270.56      248.27     15.59 o 
  -6  -5   5       26.01       22.83      6.50 o 
  -5  -5   5       79.91       81.63      5.54 o 
  -4  -5   5      133.44      132.28     14.47 o 
  -3  -5   5      191.66      179.69      9.13 o 
  -2  -5   5      315.98      297.95      9.15 o 
  -1  -5   5       36.18       39.33      2.48 o 
   0  -5   5     1663.79     1681.88     38.62 o 
   1  -5   5      106.53       78.86      7.17 o 
   2  -5   5      288.63      268.08     12.94 o 
   3  -5   5      896.61      910.35     27.44 o 
   4  -5   5      108.43      103.08      9.37 o 
   5  -5   5       18.08        7.40      5.59 o 
   6  -5   5       24.89       26.31      8.04 o 
   7  -5   5       48.39       58.31     10.34 o 
  -8  -4   5        0.28       -4.86      4.58 o 
  -7  -4   5      115.22      116.40     10.22 o 
  -6  -4   5        3.85        4.31      3.08 o 
  -5  -4   5      464.91      472.35     12.46 o 
  -4  -4   5      546.14      538.91     12.89 o 
  -3  -4   5       27.91       19.17      5.05 o 
  -2  -4   5     1287.44     1290.77     21.85 o 
  -1  -4   5       79.94       73.91      4.35 o 
   0  -4   5     1225.37     1172.49     20.25 o 
   1  -4   5     5808.57     5972.87    109.96 o 
   2  -4   5        0.02       -1.47      3.30 o 
   3  -4   5       12.06       19.53      5.22 o 
   4  -4   5        0.98       -2.20      3.60 o 
   5  -4   5       23.28       30.74      7.04 o 
   6  -4   5      184.32      192.94     13.75 o 
   7  -4   5        3.13        0.83      6.31 o 
  -8  -3   5        3.10       -4.80      3.94 o 
  -7  -3   5       24.01       24.09      6.25 o 
  -6  -3   5      158.06      165.29      7.35 o 
  -5  -3   5        1.18        6.05      2.68 o 
  -4  -3   5     1748.14     1785.81     28.41 o 
  -3  -3   5      327.40      334.46      8.94 o 
  -2  -3   5      332.48      331.20      8.64 o 
  -1  -3   5     1271.92     1296.25     20.85 o 
   0  -3   5       11.53        9.31      2.30 o 
   1  -3   5     2398.69     2503.09     35.81 o 
   2  -3   5      453.28      433.67     15.40 o 
   3  -3   5      364.46      369.54     15.07 o 
   4  -3   5        6.78        1.34      4.50 o 
   5  -3   5      102.27      102.26     11.22 o 
   6  -3   5      362.95      355.71     18.13 o 
   7  -3   5       60.33       63.80     11.05 o 
  -9  -2   5       10.59        5.82      6.27 o 
  -8  -2   5       22.87       13.30      6.27 o 
  -7  -2   5       77.77       68.55     10.11 o 
  -6  -2   5      496.07      506.07     12.85 o 
  -5  -2   5       16.55       11.78      2.84 o 
  -4  -2   5      191.35      177.92      4.48 o 
  -3  -2   5     2341.29     2397.49     26.88 o 
  -2  -2   5      861.60      903.18     11.82 o 
  -1  -2   5     6571.95     6590.63     96.09 o 
   0  -2   5       45.15       38.60      2.39 o 
   1  -2   5      406.90      508.10      8.62 o 
   2  -2   5      403.29      369.99      9.54 o 
   3  -2   5       67.67       67.66      4.72 o 
   4  -2   5     1176.75     1216.29     32.63 o 
   5  -2   5       84.68      108.71     11.03 o 
   6  -2   5      171.30      156.10     12.02 o 
   7  -2   5      146.67      146.49     12.72 o 
  -9  -1   5        8.80        4.11      6.12 o 
  -8  -1   5       72.35       83.47     10.11 o 
  -7  -1   5      141.88      137.53      7.08 o 
  -6  -1   5      817.99      826.19     17.07 o 
  -5  -1   5     1185.65     1115.34     15.71 o 
  -4  -1   5       11.04        7.44      1.60 o 
  -3  -1   5      645.61      612.55      9.18 o 
  -2  -1   5      651.55      695.39      9.76 o 
  -1  -1   5      903.38      927.72     12.18 o 
   0  -1   5     2153.83     2147.05     24.54 o 
   1  -1   5      596.31      667.26     10.15 o 
   2  -1   5      196.98      171.36      4.73 o 
   3  -1   5        8.45        5.41      3.13 o 
   4  -1   5      441.27      437.84     12.29 o 
   5  -1   5      803.11      796.08     26.06 o 
   6  -1   5        4.45       -1.13      4.75 o 
   7  -1   5       86.52      114.19     13.39 o 
  -8   0   5      136.84      151.57      8.98 o 
  -7   0   5      167.26      167.52      7.30 o 
  -6   0   5       15.21       15.71      3.12 o 
  -5   0   5      873.59      876.51     20.29 o 
  -4   0   5        1.26        0.18      1.47 o 
  -3   0   5     1135.53     1142.00     17.08 o 
  -2   0   5      519.74      502.15     13.14 o 
  -1   0   5       19.07       26.59      4.97 o 
   0   0   5      786.50      759.94     10.74 o 
   1   0   5      116.78      105.68      6.58 o 
   2   0   5     2264.25     2247.38     26.21 o 
   3   0   5      550.59      564.99     10.36 o 
   4   0   5      149.50      139.87      5.40 o 
   5   0   5      513.71      528.67     11.50 o 
   6   0   5      104.91      108.22      7.43 o 
   7   0   5       29.31       24.15      5.59 o 
  -8   1   5      174.70      184.18     12.55 o 
  -7   1   5      239.80      249.98     13.01 o 
  -6   1   5      240.27      227.84     10.88 o 
  -5   1   5      269.11      257.14      7.40 o 
  -4   1   5      611.83      597.45     15.50 o 
  -3   1   5      642.82      621.17     10.38 o 
  -2   1   5     1176.26     1189.19     27.65 o 
  -1   1   5     1701.74     1719.85     24.58 o 
   0   1   5     1133.28     1136.19     14.58 o 
   1   1   5       92.70       90.13      2.73 o 
   2   1   5       27.89       32.00      2.91 o 
   3   1   5     2245.79     2249.40     31.14 o 
   4   1   5      287.94      278.67      7.62 o 
   5   1   5       47.00       47.17      5.12 o 
   6   1   5        2.94       -2.42      2.63 o 
   7   1   5        1.33       -1.18      8.48 o 
  -8   2   5       35.82       32.53      8.10 o 
  -7   2   5      334.78      353.46     16.70 o 
  -6   2   5        7.21        6.27      4.03 o 
  -5   2   5       18.20       11.45      4.28 o 
  -4   2   5      288.52      321.01     13.11 o 
  -3   2   5       68.54       61.08      5.78 o 
  -2   2   5     1470.69     1459.24     34.04 o 
  -1   2   5      617.56      617.88     10.28 o 
   0   2   5      479.25      487.77      8.48 o 
   1   2   5      807.75      796.12     11.70 o 
   2   2   5        0.77        0.41      2.20 o 
   3   2   5      681.15      686.59     15.82 o 
   4   2   5      398.61      421.21     12.62 o 
   5   2   5        0.48       -2.22      3.75 o 
   6   2   5        9.78       -0.18      2.92 o 
   7   2   5        0.15        1.03      3.41 o 
  -8   3   5       69.45       97.35     12.24 o 
  -7   3   5        3.08       -5.01      3.84 o 
  -6   3   5      305.02      287.52     14.73 o 
  -5   3   5       67.74       54.49      7.66 o 
  -4   3   5      638.22      610.48     20.44 o 
  -3   3   5     1218.24     1243.81     32.10 o 
  -2   3   5      158.50      164.41      9.72 o 
  -1   3   5      484.78      495.30     17.69 o 
   0   3   5      178.18      169.59      5.61 o 
   1   3   5     2106.20     2114.46     32.24 o 
   2   3   5      562.78      583.88     13.78 o 
   3   3   5       31.61       27.04      4.33 o 
   4   3   5        2.02       -0.11      3.36 o 
   5   3   5       68.85       72.28      7.38 o 
   6   3   5       87.15       95.84      8.72 o 
  -8   4   5       37.29       62.15     11.04 o 
  -7   4   5        2.51        1.39      5.41 o 
  -6   4   5       80.35       93.55      9.45 o 
  -5   4   5      116.08      113.03      9.50 o 
  -4   4   5      175.56      178.14     11.23 o 
  -3   4   5      838.96      832.17     25.90 o 
  -2   4   5        1.07       -2.32      3.37 o 
  -1   4   5      221.21      201.56     11.84 o 
   0   4   5       76.05       77.90      9.07 o 
   1   4   5      125.23      134.12     10.52 o 
   2   4   5      608.69      634.57     15.07 o 
   3   4   5       77.54       74.62      5.89 o 
   4   4   5        6.12        0.09      4.79 o 
   5   4   5       24.01       20.48      5.20 o 
  -7   5   5        5.29        1.88      6.14 o 
  -6   5   5       43.61       55.69      9.42 o 
  -5   5   5      621.59      589.40     23.23 o 
  -4   5   5        0.71        2.02      4.56 o 
  -3   5   5      139.66      115.10      9.92 o 
  -2   5   5      301.33      287.21     15.05 o 
  -1   5   5      395.08      378.41     17.36 o 
   0   5   5      508.63      492.28     20.52 o 
   1   5   5      143.65      145.31     11.61 o 
   2   5   5        5.79        6.12      5.86 o 
   3   5   5      261.06      287.49     16.98 o 
   4   5   5      108.10      115.03      8.15 o 
   5   5   5      119.84      121.30      9.03 o 
  -7   6   5      106.71      106.46     14.08 o 
  -6   6   5        2.69        3.39      6.01 o 
  -5   6   5      136.04      136.05     12.21 o 
  -4   6   5       87.51       99.53     12.01 o 
  -3   6   5        3.89       -1.56      4.52 o 
  -2   6   5      101.48       96.34     11.20 o 
  -1   6   5        1.32        5.95      5.26 o 
   0   6   5      310.82      368.06     18.62 o 
   1   6   5      243.48      231.19     15.19 o 
   2   6   5        4.77       -2.52      4.48 o 
   3   6   5       78.97      108.60     13.69 o 
   4   6   5       22.59       10.98      6.71 o 
  -6   7   5       12.16        2.66      6.99 o 
  -5   7   5       26.34       22.96      8.44 o 
  -4   7   5      119.09      120.05     13.74 o 
  -3   7   5        5.91        2.32      5.18 o 
  -2   7   5      192.21      202.70     14.50 o 
  -1   7   5      177.53      165.94     13.32 o 
   0   7   5        5.60       14.13      6.61 o 
   1   7   5      338.43      370.29     20.32 o 
   2   7   5        7.12        7.59      6.61 o 
  -4   8   5       51.04       57.89     11.32 o 
  -3   8   5       20.03       18.44      8.85 o 
  -2   8   5       60.33       46.00     10.49 o 
  -1   8   5      229.47      244.75     16.93 o 
   0   8   5       24.73       12.71      8.10 o 
  -2 -10   6      316.95      265.29     16.52 o 
  -1 -10   6       15.77       11.30      6.97 o 
   0 -10   6       72.22       88.97     11.64 o 
   1 -10   6       34.23       27.69      8.23 o 
   2 -10   6       69.82       65.21     10.53 o 
  -4  -9   6      309.61      288.50     17.54 o 
  -3  -9   6        4.36        3.33      5.05 o 
  -2  -9   6      265.18      309.34     16.94 o 
  -1  -9   6       79.06       73.39     10.09 o 
   0  -9   6       58.52       57.60      9.21 o 
   1  -9   6       33.95       41.40      8.63 o 
   2  -9   6       13.49       11.36      6.67 o 
   3  -9   6       64.02       71.93     10.75 o 
   4  -9   6        1.21       -0.91      3.89 o 
  -5  -8   6      134.36      142.70     12.48 o 
  -4  -8   6      696.95      678.58     26.00 o 
  -3  -8   6      229.76      190.73     13.11 o 
  -2  -8   6       43.95       40.85      7.44 o 
  -1  -8   6        2.90        0.62      4.18 o 
   0  -8   6      164.93      157.88     11.57 o 
   1  -8   6      366.78      414.16     18.67 o 
   2  -8   6       81.48       76.91     10.34 o 
   3  -8   6      130.43      138.99     12.18 o 
   4  -8   6       36.40       41.19      9.04 o 
   5  -8   6       76.20       71.10     11.67 o 
  -6  -7   6      610.32      587.28     25.03 o 
  -5  -7   6       42.18       36.93      7.91 o 
  -4  -7   6      122.29      121.94      7.08 o 
  -3  -7   6        9.08       -0.36      4.16 o 
  -2  -7   6       59.25       57.84      8.25 o 
  -1  -7   6      251.04      251.52     13.42 o 
   0  -7   6        1.06        1.26      3.96 o 
   1  -7   6      313.94      304.61     15.33 o 
   2  -7   6      174.17      166.74     11.85 o 
   3  -7   6      544.25      571.38     22.79 o 
   4  -7   6      171.33      182.67     13.43 o 
   5  -7   6        6.19        5.33      5.88 o 
   6  -7   6      134.40      143.29     13.93 o 
  -7  -6   6        3.57        3.82      6.25 o 
  -6  -6   6      486.89      476.68     21.34 o 
  -5  -6   6      443.35      469.98     25.04 o 
  -4  -6   6       32.26       47.39      5.28 o 
  -3  -6   6        9.12        9.30      4.19 o 
  -2  -6   6       49.63       47.08      5.04 o 
  -1  -6   6     1413.32     1421.62     36.02 o 
   0  -6   6      772.66      753.88     23.88 o 
   1  -6   6      107.21       90.37      8.54 o 
   2  -6   6      410.17      426.16     18.02 o 
   3  -6   6        6.71        1.83      4.90 o 
   4  -6   6      724.09      745.57     26.95 o 
   5  -6   6        1.80        1.30      5.71 o 
   6  -6   6        1.80        0.00      5.46 o 
  -8  -5   6      373.61      377.09     20.45 o 
  -7  -5   6       87.27      105.47     11.75 o 
  -6  -5   6        9.38       10.27      5.24 o 
  -5  -5   6        4.76        3.39      2.99 o 
  -4  -5   6       19.80       11.04      3.35 o 
  -3  -5   6      780.12      795.54     16.97 o 
  -2  -5   6       24.61       16.15      3.38 o 
  -1  -5   6      490.00      472.02     12.15 o 
   0  -5   6     1049.97     1080.21     28.87 o 
   1  -5   6        3.59        1.07      3.71 o 
   2  -5   6      420.97      439.13     17.52 o 
   3  -5   6        1.62        0.87      4.11 o 
   4  -5   6      300.14      287.97     15.56 o 
   5  -5   6      120.82      131.37     11.46 o 
   6  -5   6        0.04        2.11      5.99 o 
   7  -5   6       12.36        9.59      7.10 o 
  -8  -4   6      116.26      124.39     11.58 o 
  -7  -4   6      265.22      265.59     15.32 o 
  -6  -4   6        2.70        2.54      2.95 o 
  -5  -4   6      194.25      183.17      7.84 o 
  -4  -4   6       35.43       36.49      4.26 o 
  -3  -4   6     1025.68     1013.61     19.19 o 
  -2  -4   6     2641.15     2665.09     39.02 o 
  -1  -4   6      233.97      239.00      7.86 o 
   0  -4   6     1894.89     1912.03     30.00 o 
   1  -4   6       42.88       43.82      6.50 o 
   2  -4   6      682.26      725.14     22.95 o 
   3  -4   6       25.72       15.24      5.54 o 
   4  -4   6       69.10       64.11      9.00 o 
   5  -4   6      207.28      194.47     13.18 o 
   6  -4   6       35.28       30.55      8.21 o 
   7  -4   6       75.83       61.65     10.88 o 
  -8  -3   6        5.08       -1.64      5.39 o 
  -7  -3   6       54.26       47.34      9.33 o 
  -6  -3   6       41.46       30.70      4.50 o 
  -5  -3   6      188.43      179.26      7.51 o 
  -4  -3   6      525.11      535.07     12.78 o 
  -3  -3   6      181.89      187.97      6.92 o 
  -2  -3   6     1924.36     1875.96     30.08 o 
  -1  -3   6      755.89      795.92     11.69 o 
   0  -3   6        2.74        3.82      1.46 o 
   1  -3   6       70.15      100.25      6.48 o 
   2  -3   6      588.89      592.07     19.37 o 
   3  -3   6      830.29      825.85     25.15 o 
   4  -3   6       83.12       68.65      9.32 o 
   5  -3   6        0.66        0.92      5.09 o 
   6  -3   6      140.66      138.90     12.18 o 
   7  -3   6       88.09       87.79     12.84 o 
  -8  -2   6       16.92       23.06      6.93 o 
  -7  -2   6       54.14       60.33      5.92 o 
  -6  -2   6       46.10       46.61      4.87 o 
  -5  -2   6      315.64      312.34      9.46 o 
  -4  -2   6     2452.12     2483.52     36.57 o 
  -3  -2   6     1202.75     1257.90     16.07 o 
  -2  -2   6     1067.28     1072.51     14.09 o 
  -1  -2   6      139.84       94.01      4.69 o 
   0  -2   6      508.11      577.54      9.48 o 
   1  -2   6      140.77       92.51      3.73 o 
   2  -2   6      726.93      722.33     15.04 o 
   3  -2   6      281.77      267.19      9.14 o 
   4  -2   6      586.75      570.57     20.99 o 
   5  -2   6      120.83      112.49     10.18 o 
   6  -2   6      254.23      254.22     15.66 o 
   7  -2   6      129.43      111.88     13.46 o 
  -8  -1   6       90.96       85.81     10.69 o 
  -7  -1   6       28.51       18.06      5.15 o 
  -6  -1   6      359.43      372.14     10.78 o 
  -5  -1   6       22.59       17.40      2.33 o 
  -4  -1   6      636.75      598.82      9.81 o 
  -3  -1   6     3034.72     3049.06     33.71 o 
  -2  -1   6       98.30       96.71      3.27 o 
  -1  -1   6     1171.09     1479.05     18.27 o 
   0  -1   6       43.21       59.78      2.95 o 
   1  -1   6     1596.22     1585.52     20.08 o 
   2  -1   6     1011.47     1061.15     15.31 o 
   3  -1   6       82.25       75.08      5.17 o 
   4  -1   6      275.65      291.85     10.49 o 
   5  -1   6        0.29       -0.70      3.04 o 
   6  -1   6      251.49      235.37     15.06 o 
   7  -1   6      203.58      250.72     17.06 o 
  -8   0   6       18.19       24.86      7.21 o 
  -7   0   6        4.34        4.69      4.67 o 
  -6   0   6      931.54      913.79     34.14 o 
  -5   0   6     1088.02     1134.87     18.78 o 
  -4   0   6      217.71      219.95      5.90 o 
  -3   0   6      149.77      166.20      4.26 o 
  -2   0   6      212.64      202.58      4.58 o 
  -1   0   6     1151.57     1091.41     14.36 o 
   0   0   6     1449.27     1519.78     21.48 o 
   1   0   6      107.90      118.44      4.13 o 
   2   0   6     1483.37     1456.47     19.14 o 
   3   0   6       12.58        8.79      3.07 o 
   4   0   6      317.62      319.58      8.74 o 
   5   0   6      510.15      521.96     11.90 o 
   6   0   6       47.58       51.71      5.72 o 
   7   0   6       78.08      104.26     13.09 o 
  -9   1   6        8.13        1.98      5.35 o 
  -7   1   6       42.06       45.67      7.16 o 
  -6   1   6       17.02       22.89      5.44 o 
  -5   1   6     1318.46     1339.00     32.65 o 
  -4   1   6      561.85      572.28     17.81 o 
  -3   1   6      124.65      145.28      8.30 o 
  -2   1   6       31.63       34.10      5.01 o 
  -1   1   6      550.18      562.90     20.73 o 
   0   1   6     1759.40     1807.40     24.17 o 
   1   1   6      917.65      958.11     13.79 o 
   2   1   6      204.78      198.63     12.33 o 
   3   1   6      199.09      204.51      6.27 o 
   4   1   6      316.33      311.32      8.44 o 
   5   1   6      163.33      167.62      6.82 o 
   6   1   6       13.01       13.61      3.71 o 
  -8   2   6       66.54       78.97     10.43 o 
  -7   2   6      450.77      464.00     19.19 o 
  -6   2   6        3.86        4.97      4.31 o 
  -5   2   6       23.12       27.91      6.12 o 
  -4   2   6      316.74      331.92     13.90 o 
  -3   2   6      348.01      327.79     13.68 o 
  -2   2   6      951.92      959.58     26.21 o 
  -1   2   6       36.46       35.29      5.89 o 
   0   2   6     1651.86     1620.19     24.98 o 
   1   2   6      404.72      431.56      6.76 o 
   2   2   6       38.85       43.91      5.78 o 
   3   2   6      578.29      558.82     10.95 o 
   4   2   6       62.00       48.59      6.46 o 
   5   2   6      157.89      167.02      8.12 o 
   6   2   6      154.43      152.50      7.16 o 
  -8   3   6        5.35        6.44      5.95 o 
  -7   3   6      273.66      294.27     16.13 o 
  -6   3   6      225.05      226.45     13.18 o 
  -5   3   6       79.50       83.25      9.60 o 
  -4   3   6      235.11      243.97     12.78 o 
  -3   3   6       14.00       20.02      5.29 o 
  -2   3   6     1219.79     1212.35     32.53 o 
  -1   3   6     1213.97     1204.03     32.64 o 
   0   3   6        1.50       -3.52      3.30 o 
   1   3   6      519.56      477.14     19.53 o 
   2   3   6      199.24      186.00      7.66 o 
   3   3   6       24.51       28.73      5.30 o 
   4   3   6      192.98      197.74      9.26 o 
   5   3   6       20.61       11.83      3.61 o 
   6   3   6       79.94       67.26      6.74 o 
  -8   4   6       24.51       23.36      8.12 o 
  -7   4   6       29.32       23.22      7.46 o 
  -6   4   6      263.23      249.77     14.76 o 
  -5   4   6       32.05       20.81      5.97 o 
  -4   4   6      202.05      187.65     12.26 o 
  -3   4   6      125.19      135.11     10.35 o 
  -2   4   6      399.11      414.68     17.85 o 
  -1   4   6      791.11      807.04     26.50 o 
   0   4   6       24.33       23.54      6.08 o 
   1   4   6       90.17       91.82     10.73 o 
   2   4   6        9.69       -1.21      4.31 o 
   3   4   6      160.57      183.56     13.85 o 
   4   4   6      434.82      409.54     13.87 o 
   5   4   6       30.17       33.35      7.91 o 
  -7   5   6       22.03       25.26      8.44 o 
  -6   5   6       41.52       45.78      9.17 o 
  -5   5   6       34.02       32.09      7.99 o 
  -4   5   6      276.09      250.06     14.81 o 
  -3   5   6      690.65      671.61     24.88 o 
  -2   5   6       75.66       72.05     10.13 o 
  -1   5   6      163.04      158.50     11.93 o 
   0   5   6        8.31       -0.47      4.75 o 
   1   5   6        5.94        3.41      5.24 o 
   2   5   6      453.37      481.41     22.47 o 
   3   5   6        1.83        1.73      5.65 o 
   4   5   6       69.58       54.95     10.88 o 
  -6   6   6       36.02       37.31      9.68 o 
  -5   6   6       47.84       48.06      9.96 o 
  -4   6   6       15.21       11.15      6.89 o 
  -3   6   6      322.67      317.17     17.55 o 
  -2   6   6      112.93      120.86     13.16 o 
  -1   6   6        8.58       13.98      6.65 o 
   0   6   6        5.23        3.88      5.78 o 
   1   6   6       43.50       34.35      8.87 o 
   2   6   6      381.95      341.08     19.90 o 
   3   6   6      147.86      143.16     15.73 o 
  -5   7   6      182.65      197.94     15.64 o 
  -4   7   6       88.89       85.14     12.48 o 
  -3   7   6        6.92        8.48      6.84 o 
  -2   7   6       13.35       15.37      7.89 o 
  -1   7   6       39.24       24.39      8.25 o 
   0   7   6      293.68      262.55     17.48 o 
   1   7   6       57.03       56.27     11.13 o 
  -2 -10   7        4.47        5.95      6.91 o 
  -1 -10   7      183.66      189.13     14.21 o 
   0 -10   7      102.41      115.97     13.03 o 
   1 -10   7       40.58       30.27      8.40 o 
   2 -10   7        1.29        1.71      6.48 o 
  -4  -9   7        2.78       -2.26      4.65 o 
  -3  -9   7      609.39      576.57     24.31 o 
  -2  -9   7       25.90       44.60      8.44 o 
  -1  -9   7       74.47       57.99      9.60 o 
   0  -9   7       72.77       93.86     11.99 o 
   1  -9   7       20.41       18.12      6.99 o 
   2  -9   7      130.91      130.24     12.65 o 
   3  -9   7      434.99      448.04     22.31 o 
   4  -9   7      120.30      139.45     15.53 o 
  -5  -8   7       97.42      105.39     12.61 o 
  -4  -8   7       39.26       46.69      8.89 o 
  -3  -8   7      223.25      212.26     13.79 o 
  -2  -8   7      409.85      422.84     19.36 o 
  -1  -8   7        0.46       -2.22      3.75 o 
   0  -8   7       24.02        9.06      5.52 o 
   1  -8   7      152.69      143.44     11.85 o 
   2  -8   7      648.15      611.07     24.45 o 
   3  -8   7      491.18      463.77     21.85 o 
   4  -8   7      213.67      193.92     14.75 o 
   5  -8   7        4.53       -2.86      6.65 o 
  -6  -7   7       82.57       83.13     11.82 o 
  -5  -7   7      578.32      640.21     17.32 o 
  -4  -7   7       18.40       28.40      5.69 o 
  -3  -7   7       14.72        7.49      3.59 o 
  -2  -7   7      153.58      165.40     11.46 o 
  -1  -7   7       27.21       27.10      7.29 o 
   0  -7   7      495.85      477.23     19.66 o 
   1  -7   7     1291.33     1273.10     36.31 o 
   2  -7   7        2.88       -1.73      4.54 o 
   3  -7   7      192.73      209.36     14.13 o 
   4  -7   7      212.17      194.23     14.20 o 
   5  -7   7        4.07        3.01      6.18 o 
  -7  -6   7       33.18       33.56      8.57 o 
  -6  -6   7       35.08       42.90      8.66 o 
  -5  -6   7       24.53       14.58      4.27 o 
  -4  -6   7      821.50      827.55     19.34 o 
  -3  -6   7      130.95      143.87      7.35 o 
  -2  -6   7      142.28      141.66      7.40 o 
  -1  -6   7      611.60      624.70     15.55 o 
   0  -6   7      427.22      453.35     18.43 o 
   1  -6   7     1264.28     1293.90     35.43 o 
   2  -6   7     1332.30     1341.30     37.19 o 
   3  -6   7       17.04        5.78      5.71 o 
   4  -6   7       41.38       52.07     10.02 o 
   5  -6   7        4.03       -4.71      5.71 o 
   6  -6   7      101.32      104.90     13.42 o 
  -7  -5   7      136.17      131.29     11.54 o 
  -6  -5   7       46.61       68.34      6.70 o 
  -5  -5   7      161.86      166.79      7.97 o 
  -4  -5   7       33.75       30.36      4.50 o 
  -3  -5   7      266.68      268.04      9.36 o 
  -2  -5   7      238.15      263.69      9.21 o 
  -1  -5   7     2250.28     2310.46     36.28 o 
   0  -5   7      109.63       95.03      6.59 o 
   1  -5   7      249.51      260.76     13.38 o 
   2  -5   7      717.68      708.62     23.97 o 
   3  -5   7       20.04       14.39      6.20 o 
   4  -5   7      540.34      574.05     23.18 o 
   5  -5   7        0.44       -0.17      5.35 o 
   6  -5   7       10.08        0.45      5.80 o 
  -8  -4   7       37.51       23.98      7.65 o 
  -7  -4   7        4.31       -1.91      3.50 o 
  -6  -4   7      310.44      315.08     11.00 o 
  -5  -4   7      469.60      459.54     12.97 o 
  -4  -4   7      297.53      275.48      9.38 o 
  -3  -4   7      959.65      943.46     18.87 o 
  -2  -4   7       64.53       55.51      6.21 o 
  -1  -4   7      807.30      785.24     16.40 o 
   0  -4   7     3771.26     3816.16     53.46 o 
   1  -4   7       24.48       22.83      3.88 o 
   2  -4   7      123.01      127.85      9.67 o 
   3  -4   7      105.42       92.11      8.96 o 
   4  -4   7       65.99       66.48      9.45 o 
   5  -4   7      390.34      467.56     21.30 o 
   6  -4   7        0.17       -1.07      5.88 o 
  -8  -3   7        8.02        6.25      5.71 o 
  -7  -3   7      282.11      289.85     15.50 o 
  -6  -3   7        0.23       -2.43      2.51 o 
  -5  -3   7      261.15      264.12      9.34 o 
  -4  -3   7       14.59       11.87      4.11 o 
  -3  -3   7      530.83      548.55     26.64 o 
  -2  -3   7      854.88      836.96     20.41 o 
  -1  -3   7      651.20      692.38     10.92 o 
   0  -3   7     1421.24     1369.73     18.46 o 
   1  -3   7      358.28      367.63     11.52 o 
   2  -3   7      430.13      431.90     11.60 o 
   3  -3   7       42.93       45.46      7.51 o 
   4  -3   7       19.06       12.30      5.71 o 
   5  -3   7      818.20      873.08     29.93 o 
   6  -3   7       57.46       68.00     10.98 o 
  -8  -2   7       55.41       58.15      9.60 o 
  -7  -2   7      207.28      213.79     12.05 o 
  -6  -2   7      265.74      244.85      9.09 o 
  -5  -2   7      251.49      240.71      8.47 o 
  -4  -2   7      391.80      395.87     10.56 o 
  -3  -2   7      992.32      999.12     13.97 o 
  -2  -2   7     2632.39     2666.67     30.51 o 
  -1  -2   7       60.03       41.13      3.53 o 
   0  -2   7       63.39       61.73      3.26 o 
   1  -2   7     1103.44     1181.86     17.30 o 
   2  -2   7        5.85        1.72      1.85 o 
   3  -2   7     1174.19     1244.31     23.82 o 
   4  -2   7      104.14      100.24      7.08 o 
   5  -2   7       22.57       18.91      6.89 o 
   6  -2   7       80.07      104.82     12.84 o 
  -8  -1   7       40.80       50.96      9.27 o 
  -7  -1   7      116.34      119.16     10.11 o 
  -6  -1   7       96.07       82.71      9.86 o 
  -5  -1   7       58.25       70.29      5.40 o 
  -4  -1   7      236.30      221.13      8.86 o 
  -3  -1   7      107.95      118.78      3.95 o 
  -2  -1   7     1772.16     1789.36     21.84 o 
  -1  -1   7     1350.68     1387.76     18.06 o 
   0  -1   7        3.62        0.80      1.50 o 
   1  -1   7       12.61        9.20      2.00 o 
   2  -1   7       13.80       15.42      2.58 o 
   3  -1   7     1588.09     1659.19     29.26 o 
   4  -1   7      555.89      543.12     15.09 o 
   5  -1   7      221.16      215.60     10.18 o 
   6  -1   7       26.87       24.15      7.95 o 
  -8   0   7       78.64       93.35     11.67 o 
  -7   0   7       10.95        3.86      4.92 o 
  -6   0   7      292.58      314.77     15.56 o 
  -5   0   7      166.52      173.79      7.10 o 
  -4   0   7     1081.81     1081.59     20.16 o 
  -3   0   7      330.57      321.14      6.46 o 
  -2   0   7       58.77       52.36      2.74 o 
  -1   0   7     1427.66     1482.76     18.89 o 
   0   0   7      209.27      233.02      5.84 o 
   1   0   7     1728.97     1782.96     22.81 o 
   2   0   7      563.52      572.24     13.81 o 
   3   0   7       49.95       48.16      9.51 o 
   4   0   7      287.17      307.34     11.27 o 
   5   0   7      252.33      248.20     10.86 o 
   6   0   7       70.62       66.74      7.88 o 
  -6   1   7       68.89       76.57      8.55 o 
  -5   1   7        9.49        2.32      3.90 o 
  -4   1   7      317.43      314.83     13.30 o 
  -3   1   7     1312.27     1335.41     32.66 o 
  -2   1   7      874.06      887.88     17.41 o 
  -1   1   7        5.73        3.94      2.17 o 
   0   1   7       24.10       23.73      2.54 o 
   1   1   7      710.38      740.45     16.64 o 
   2   1   7     1348.67     1323.42     24.10 o 
   3   1   7      517.58      561.30     11.30 o 
   4   1   7       64.51       55.95     10.11 o 
   5   1   7       48.20       43.43      4.81 o 
   6   1   7       14.18        7.63      3.78 o 
  -7   2   7       32.99       34.56      7.48 o 
  -6   2   7       41.04       43.84      7.61 o 
  -5   2   7      514.53      533.23     19.54 o 
  -4   2   7      215.92      215.25     11.69 o 
  -3   2   7      540.55      532.95     18.91 o 
  -2   2   7      153.54      158.81     10.04 o 
  -1   2   7      352.75      347.46     15.24 o 
   0   2   7     1142.45     1168.66     21.39 o 
   1   2   7      173.83      186.43      7.19 o 
   2   2   7      537.04      568.86     10.70 o 
   3   2   7      520.84      485.84     11.43 o 
   4   2   7       35.47       31.90      4.18 o 
   5   2   7      214.27      214.91      7.99 o 
  -8   3   7        1.26       -2.60      5.20 o 
  -7   3   7       25.33       26.50      7.35 o 
  -6   3   7       13.68       14.50      6.08 o 
  -5   3   7      286.66      310.67     15.45 o 
  -4   3   7      750.42      740.36     24.63 o 
  -3   3   7       27.11       16.99      5.88 o 
  -2   3   7      155.48      152.92     10.74 o 
  -1   3   7      101.87      105.23      9.35 o 
   0   3   7     1150.15     1148.53     33.86 o 
   1   3   7      562.38      585.36     23.02 o 
   2   3   7       23.23       39.20      7.93 o 
   3   3   7      161.26      140.79      5.76 o 
   4   3   7       27.96       13.56      6.00 o 
   5   3   7      127.38      119.24      6.23 o 
  -7   4   7       99.58      111.90     12.82 o 
  -6   4   7      188.37      185.10     13.24 o 
  -5   4   7       71.51       70.57     10.07 o 
  -4   4   7      126.12      120.43     10.43 o 
  -3   4   7        6.67        4.71      5.14 o 
  -2   4   7      572.43      583.47     22.61 o 
  -1   4   7      154.13      149.44     11.42 o 
   0   4   7      395.38      391.78     19.02 o 
   1   4   7      689.97      655.73     25.63 o 
   2   4   7       46.06       46.63      9.04 o 
   3   4   7      155.51      159.59     13.47 o 
   4   4   7       51.25       36.25      9.25 o 
  -7   5   7       35.42       37.27      9.36 o 
  -6   5   7      211.71      206.11     14.86 o 
  -5   5   7       32.30       39.85      8.95 o 
  -4   5   7       78.18       91.71     11.50 o 
  -3   5   7        7.23        8.10      5.80 o 
  -2   5   7      392.46      393.01     19.23 o 
  -1   5   7      344.87      351.34     18.39 o 
   0   5   7       21.75       20.96      7.42 o 
   1   5   7      149.27      127.66     11.99 o 
   2   5   7      190.99      161.79     13.75 o 
   3   5   7       43.69       54.05     10.72 o 
  -5   6   7       24.29       17.12      7.91 o 
  -4   6   7      127.54      123.98     11.91 o 
  -3   6   7       50.10       46.80      9.72 o 
  -2   6   7       92.14       84.83     11.90 o 
  -1   6   7      388.65      407.28     21.15 o 
   0   6   7      311.51      285.68     18.18 o 
   1   6   7       15.81       18.40      8.12 o 
   2   6   7       22.98       20.91      8.44 o 
  -4   7   7       36.97       22.62      8.87 o 
  -3   7   7      100.95      127.53     14.87 o 
  -2   7   7      116.82      129.70     15.34 o 
  -1   7   7       33.24       37.73     10.47 o 
  -1 -10   8      201.96      199.52     14.92 o 
   0 -10   8        0.25       -0.40      5.65 o 
   1 -10   8      121.71      136.90     13.29 o 
  -4  -9   8       24.50       12.92      6.80 o 
  -3  -9   8      188.14      183.61     14.15 o 
  -2  -9   8       47.43       37.97      8.40 o 
  -1  -9   8      354.50      362.54     18.90 o 
   0  -9   8      285.56      283.32     17.24 o 
   1  -9   8        0.85       -5.07      5.20 o 
   2  -9   8      401.28      415.47     21.25 o 
   3  -9   8        0.37        1.62      6.71 o 
  -5  -8   8       84.56       89.34      8.30 o 
  -4  -8   8        0.05       -1.30      4.35 o 
  -3  -8   8      386.71      388.49     18.99 o 
  -2  -8   8       20.07       14.35      6.31 o 
  -1  -8   8      132.02      114.01     10.56 o 
   0  -8   8      652.06      648.56     25.14 o 
   1  -8   8      285.65      272.22     16.47 o 
   2  -8   8       16.66       23.24      7.55 o 
   3  -8   8       39.62       36.39      8.78 o 
   4  -8   8        7.27        9.66      7.03 o 
  -6  -7   8       23.08       14.82      7.63 o 
  -5  -7   8      338.81      334.15     12.48 o 
  -4  -7   8        5.62        3.12      3.61 o 
  -3  -7   8      217.38      229.61     11.87 o 
  -2  -7   8     1069.75     1108.80     23.60 o 
  -1  -7   8      219.82      200.70     13.22 o 
   0  -7   8      779.48      759.63     26.34 o 
   1  -7   8       31.16       30.04      7.40 o 
   2  -7   8       10.21        8.91      5.93 o 
   3  -7   8       15.08       15.65      6.86 o 
   4  -7   8       46.81       40.85      9.42 o 
   5  -7   8       97.44      106.67     13.86 o 
  -7  -6   8      145.96      146.61     12.85 o 
  -6  -6   8       42.80       38.64      5.79 o 
  -5  -6   8      182.36      172.65     12.91 o 
  -4  -6   8       72.86       74.42      6.73 o 
  -3  -6   8        4.87        6.96      5.04 o 
  -2  -6   8     1670.34     1690.43     30.27 o 
  -1  -6   8     1233.86     1291.47     25.22 o 
   0  -6   8      129.25      121.18     10.09 o 
   1  -6   8       83.53       74.36      9.54 o 
   2  -6   8        0.69        2.52      5.03 o 
   3  -6   8      452.23      438.37     20.33 o 
   4  -6   8      176.29      180.41     13.90 o 
   5  -6   8        0.35       -3.30      5.88 o 
  -7  -5   8      117.39      108.25     10.73 o 
  -6  -5   8       34.09       35.12      6.47 o 
  -5  -5   8        1.47       -3.56      2.86 o 
  -4  -5   8     1715.76     1799.28     31.43 o 
  -3  -5   8      544.92      540.24     14.27 o 
  -2  -5   8      156.53      152.11      7.35 o 
  -1  -5   8      142.73      134.62      6.93 o 
   0  -5   8       64.07       60.51      5.69 o 
   1  -5   8      357.53      367.26     16.62 o 
   2  -5   8      314.76      296.12     15.39 o 
   3  -5   8      184.24      175.65     12.85 o 
   4  -5   8      417.64      421.23     20.34 o 
   5  -5   8        1.72       -3.60      5.80 o 
   6  -5   8       86.44       94.82     13.01 o 
  -8  -4   8      123.79      119.19     11.73 o 
  -7  -4   8        5.99        4.49      4.73 o 
  -6  -4   8       85.85      101.81      6.85 o 
  -5  -4   8      160.35      175.64     14.95 o 
  -4  -4   8      747.78      770.57     25.59 o 
  -3  -4   8     2217.89     2196.89     35.21 o 
  -2  -4   8      485.22      498.57     12.82 o 
  -1  -4   8       45.07       36.16      4.39 o 
   0  -4   8        4.52        4.57      2.74 o 
   1  -4   8      762.46      777.61     17.25 o 
   2  -4   8     1185.52     1230.35     34.37 o 
   3  -4   8      125.97      108.70     10.46 o 
   4  -4   8      165.75      160.24     12.51 o 
   5  -4   8       41.63       26.20      8.29 o 
   6  -4   8       78.35       55.19     10.71 o 
  -8  -3   8       38.56       49.68      9.10 o 
  -7  -3   8       45.73       36.12      5.42 o 
  -6  -3   8      625.27      669.55     16.69 o 
  -5  -3   8      699.03      738.90     17.01 o 
  -4  -3   8        6.23        3.55      2.70 o 
  -3  -3   8       41.93       38.93      4.32 o 
  -2  -3   8      230.97      231.00      8.13 o 
  -1  -3   8      845.54      863.35     13.39 o 
   0  -3   8     1546.56     1577.86     21.25 o 
   1  -3   8      217.78      214.35      6.47 o 
   2  -3   8      914.34      963.07     19.83 o 
   3  -3   8      394.45      384.85     17.42 o 
   4  -3   8       63.37       44.59      8.45 o 
   5  -3   8        5.40       13.02      6.80 o 
   6  -3   8       23.11       23.92      8.34 o 
  -8  -2   8       28.26       34.64      7.95 o 
  -7  -2   8      235.24      241.54     14.67 o 
  -6  -2   8      183.92      177.74     12.25 o 
  -5  -2   8      825.61      837.26     17.76 o 
  -4  -2   8      847.75      884.38     17.71 o 
  -3  -2   8      133.51      136.86     10.57 o 
  -2  -2   8      208.65      210.00      5.62 o 
  -1  -2   8      319.75      316.75      9.98 o 
   0  -2   8     1969.24     1994.92     25.22 o 
   1  -2   8     1346.75     1415.39     19.98 o 
   2  -2   8      155.29      147.42      5.63 o 
   3  -2   8      195.42      213.07      8.95 o 
   4  -2   8       36.63       37.54     12.80 o 
   5  -2   8      155.95      138.40     12.19 o 
   6  -2   8       18.28        6.27      7.08 o 
  -8  -1   8       76.15       88.10     11.54 o 
  -7  -1   8      203.94      248.12     15.03 o 
  -6  -1   8       68.61       52.85      8.66 o 
  -5  -1   8      180.61      149.10     10.91 o 
  -4  -1   8      291.30      285.16     14.24 o 
  -3  -1   8      407.06      400.07      7.96 o 
  -2  -1   8     1356.27     1378.81     18.40 o 
  -1  -1   8       22.49       21.81      2.68 o 
   0  -1   8      977.84     1047.37     15.68 o 
   1  -1   8     1782.44     1756.76     23.21 o 
   2  -1   8       12.81       13.14      2.56 o 
   3  -1   8       90.25       89.59      8.31 o 
   4  -1   8       10.57        6.45      3.88 o 
   5  -1   8       68.69       58.19      7.00 o 
   6  -1   8      108.10      139.95     15.23 o 
  -8   0   8        1.49        4.45      6.14 o 
  -7   0   8      291.48      278.34     15.94 o 
  -6   0   8      286.51      294.33     15.71 o 
  -5   0   8      151.16      162.76      7.27 o 
  -4   0   8      335.61      322.85     10.21 o 
  -3   0   8      226.89      232.50      8.08 o 
  -2   0   8     1712.59     1718.69     28.34 o 
  -1   0   8     1978.38     1966.62     24.36 o 
   0   0   8       16.93        9.19      2.29 o 
   1   0   8      148.21      139.61      5.15 o 
   2   0   8       16.45       20.21      4.06 o 
   3   0   8      235.05      212.71      9.03 o 
   4   0   8      182.77      191.24      9.43 o 
   5   0   8       19.43       17.68      5.32 o 
   6   0   8      152.55      137.09     10.17 o 
  -8   1   8       16.99       17.35      7.18 o 
  -7   1   8       56.41       29.68      7.46 o 
  -6   1   8      322.55      329.89     14.86 o 
  -5   1   8        4.40        2.26      4.22 o 
  -4   1   8      421.48      407.05     11.83 o 
  -3   1   8       85.88       93.57      5.70 o 
  -2   1   8       70.04       72.44      5.38 o 
  -1   1   8     2384.49     2391.98     37.09 o 
   0   1   8      232.64      239.74      9.56 o 
   1   1   8      631.65      615.59     15.14 o 
   2   1   8        1.83       -1.90      2.41 o 
   3   1   8      236.13      214.35     10.71 o 
   4   1   8      477.77      498.06     15.35 o 
   5   1   8      148.74      145.16      9.14 o 
  -7   2   8       39.11       40.42      8.34 o 
  -6   2   8       89.91       85.49      8.60 o 
  -5   2   8      459.73      453.39     18.41 o 
  -4   2   8      266.63      277.61     13.95 o 
  -3   2   8     1210.83     1164.29     32.45 o 
  -2   2   8      164.44      170.36     11.10 o 
  -1   2   8        1.78       -0.23      2.66 o 
   0   2   8      188.42      203.41      8.06 o 
   1   2   8      100.99       82.42     10.18 o 
   2   2   8      596.62      638.43     25.12 o 
   3   2   8       27.18       23.73      4.89 o 
   4   2   8      230.23      218.67      8.67 o 
   5   2   8       87.58       65.92      5.94 o 
  -7   3   8      118.53      116.29     11.14 o 
  -6   3   8       12.21        7.16      6.10 o 
  -5   3   8       62.05       58.99      9.08 o 
  -4   3   8        5.50        6.63      5.22 o 
  -3   3   8      880.12      938.72     29.64 o 
  -2   3   8      382.45      374.59     17.50 o 
  -1   3   8      622.59      590.82     22.96 o 
   0   3   8       94.03       85.78     10.65 o 
   1   3   8      151.62      126.39     11.10 o 
   2   3   8      538.99      565.32     24.33 o 
   3   3   8      522.97      463.77     22.80 o 
   4   3   8        9.54        6.44      6.25 o 
  -7   4   8      178.03      163.68     13.40 o 
  -6   4   8       10.81       10.30      6.65 o 
  -5   4   8      267.15      272.06     15.98 o 
  -4   4   8      216.05      225.56     14.58 o 
  -3   4   8       19.77       25.41      7.14 o 
  -2   4   8      314.51      359.15     18.19 o 
  -1   4   8       16.36        3.39      5.41 o 
   0   4   8      469.54      494.08     22.39 o 
   1   4   8      325.26      323.54     18.42 o 
   2   4   8       99.99      115.53     13.93 o 
   3   4   8      157.68      171.81     14.58 o 
  -6   5   8       41.19       39.40      9.57 o 
  -5   5   8      155.23      162.72     13.51 o 
  -4   5   8      201.06      213.34     14.90 o 
  -3   5   8      235.41      232.35     15.53 o 
  -2   5   8      123.76      127.38     11.95 o 
  -1   5   8        5.24       -1.51      5.39 o 
   0   5   8      148.45      132.67     12.83 o 
   1   5   8      504.41      486.49     23.84 o 
   2   5   8       16.13       20.12      8.08 o 
  -4   6   8      202.91      217.01     15.99 o 
  -3   6   8       26.55       28.69      9.27 o 
  -2   6   8       84.42       87.34     12.63 o 
  -1   6   8      349.75      339.58     20.32 o 
   0   6   8        4.01        0.51      6.42 o 
   1   6   8      101.16       95.28     13.78 o 
  -3  -9   9      180.56      195.05     14.51 o 
  -2  -9   9       11.27        4.41      6.10 o 
  -1  -9   9      145.85      162.06     13.51 o 
   0  -9   9       29.82       12.79      6.89 o 
   1  -9   9      440.20      430.69     21.84 o 
   2  -9   9       39.44       42.60     10.06 o 
  -5  -8   9       34.59       35.40      6.19 o 
  -4  -8   9       22.45       18.82      5.16 o 
  -3  -8   9      339.23      327.62     18.15 o 
  -2  -8   9       14.77       16.05      6.63 o 
  -1  -8   9      218.42      217.39     14.41 o 
   0  -8   9      194.86      190.71     13.83 o 
   1  -8   9      174.92      156.86     12.98 o 
   2  -8   9        2.06        3.03      5.63 o 
   3  -8   9        9.07        3.03      6.54 o 
  -6  -7   9      178.29      186.48     10.18 o 
  -5  -7   9      302.65      296.02     15.04 o 
  -4  -7   9       15.33       12.62      4.52 o 
  -3  -7   9      324.14      331.38     14.19 o 
  -2  -7   9      553.53      540.92     15.76 o 
  -1  -7   9      394.22      395.52     18.72 o 
   0  -7   9        4.17        4.75      5.69 o 
   1  -7   9        2.16       -5.14      4.31 o 
   2  -7   9       22.72       30.25      8.29 o 
   3  -7   9        0.61        0.09      5.73 o 
   4  -7   9        3.64       -0.36      6.82 o 
  -6  -6   9        0.55       -4.90      3.27 o 
  -5  -6   9      544.26      545.32     21.16 o 
  -4  -6   9      125.45      111.22      7.67 o 
  -3  -6   9        8.95        7.51      3.64 o 
  -2  -6   9      270.49      269.93     12.39 o 
  -1  -6   9      172.17      158.49      8.56 o 
   0  -6   9        9.88        6.48      4.95 o 
   1  -6   9        7.93       14.62      6.29 o 
   2  -6   9        0.40       -0.32      5.31 o 
   3  -6   9       72.40       94.82     11.99 o 
   4  -6   9       21.81       19.16      7.91 o 
   5  -6   9      272.85      284.85     19.05 o 
  -7  -5   9      239.57      259.04     11.43 o 
  -6  -5   9      131.01      135.07      8.29 o 
  -5  -5   9       60.08       55.32     12.56 o 
  -4  -5   9     1298.79     1314.30     25.86 o 
  -3  -5   9      166.06      138.83      7.48 o 
  -2  -5   9      100.98       82.90      6.21 o 
  -1  -5   9       79.04       82.54      6.18 o 
   0  -5   9       28.08       33.72     13.29 o 
   1  -5   9      242.54      261.52     14.61 o 
   2  -5   9        2.83        3.82      5.26 o 
   3  -5   9      773.34      763.85     28.07 o 
   4  -5   9       90.97      105.92     13.42 o 
   5  -5   9       16.50        8.53      7.55 o 
  -7  -4   9      167.61      157.00      8.76 o 
  -6  -4   9      663.47      653.61     17.35 o 
  -5  -4   9      241.42      231.38      9.67 o 
  -4  -4   9        2.43        1.29      2.86 o 
  -3  -4   9      106.77       88.19      8.24 o 
  -2  -4   9       22.33       21.80      7.05 o 
  -1  -4   9      413.57      426.93     12.28 o 
   0  -4   9       79.09       62.24      8.50 o 
   1  -4   9      232.77      233.85      9.31 o 
   2  -4   9        7.31       -2.96      4.22 o 
   3  -4   9      363.81      360.06     17.94 o 
   4  -4   9      750.41      779.44     28.74 o 
   5  -4   9       24.04       18.25      7.74 o 
  -8  -3   9      234.14      236.66     15.59 o 
  -7  -3   9        0.43       -4.45      5.20 o 
  -6  -3   9      399.16      401.42     19.31 o 
  -5  -3   9        4.81        4.72      3.15 o 
  -4  -3   9      176.77      161.91     10.02 o 
  -3  -3   9      384.69      397.69     11.39 o 
  -2  -3   9       52.49       51.11      5.10 o 
  -1  -3   9      726.70      750.49     16.45 o 
   0  -3   9      312.21      318.58      7.96 o 
   1  -3   9      966.14      986.40     16.25 o 
   2  -3   9      658.40      729.14     17.30 o 
   3  -3   9        0.08        1.95      3.49 o 
   4  -3   9      148.95      166.37     13.25 o 
   5  -3   9        0.50       -4.97      5.29 o 
  -8  -2   9      361.62      381.20     19.96 o 
  -7  -2   9      361.01      331.49     17.89 o 
  -6  -2   9       57.79       59.41      9.36 o 
  -5  -2   9       13.39        7.48      4.99 o 
  -4  -2   9       52.81       49.73      7.98 o 
  -3  -2   9      722.05      745.80     15.87 o 
  -2  -2   9      931.32      944.29     14.61 o 
  -1  -2   9      308.03      321.10      7.67 o 
   0  -2   9      243.87      240.28      9.36 o 
   1  -2   9       81.35       73.00      6.82 o 
   2  -2   9     1032.59     1061.59     18.88 o 
   3  -2   9       39.91       31.32     10.15 o 
   4  -2   9       22.90       26.55      7.14 o 
   5  -2   9       28.87       38.95      9.15 o 
  -8  -1   9       42.28       34.43      8.95 o 
  -7  -1   9        1.00       -1.43      5.12 o 
  -6  -1   9       79.51       66.48      9.73 o 
  -5  -1   9      427.85      417.49     18.90 o 
  -4  -1   9       29.63       37.91      7.25 o 
  -3  -1   9     1020.94     1018.57     19.75 o 
  -2  -1   9      582.03      622.64     14.38 o 
  -1  -1   9       54.87       48.15      3.68 o 
   0  -1   9      995.29      977.53     15.46 o 
   1  -1   9        4.80        4.82      2.30 o 
   2  -1   9      116.87      117.18      6.74 o 
   3  -1   9       13.82       12.75      4.02 o 
   4  -1   9       16.31       16.41      5.03 o 
   5  -1   9       75.45       69.16      9.43 o 
  -8   0   9       85.94      119.78     13.84 o 
  -7   0   9       31.40       31.62      7.67 o 
  -6   0   9        2.84       -0.77      4.43 o 
  -5   0   9      505.44      505.33     21.01 o 
  -4   0   9      995.83     1004.49     20.44 o 
  -3   0   9        4.21        4.29      2.93 o 
  -2   0   9      705.64      679.28     17.37 o 
  -1   0   9       29.18       34.20      4.44 o 
   0   0   9      333.82      359.10     10.89 o 
   1   0   9      134.01      136.58      6.78 o 
   2   0   9       88.86       80.88      6.22 o 
   3   0   9      166.52      181.16      8.95 o 
   4   0   9        4.83       -2.70      3.70 o 
   5   0   9      111.31      119.30      9.99 o 
  -8   1   9        8.15       -0.83      5.69 o 
  -7   1   9      159.80      136.99     12.21 o 
  -6   1   9      117.15      137.44     11.78 o 
  -5   1   9      168.36      163.54      8.15 o 
  -4   1   9      616.27      611.32     20.88 o 
  -3   1   9      196.75      208.86      8.83 o 
  -2   1   9      242.48      232.06     14.34 o 
  -1   1   9       65.62       63.77      9.02 o 
   0   1   9       25.35       19.88      3.78 o 
   1   1   9      138.57      145.55     11.40 o 
   2   1   9       34.28       27.65      7.57 o 
   3   1   9       85.32       83.89     11.41 o 
   4   1   9      119.45      131.02      8.57 o 
  -6   2   9      510.07      536.74     21.51 o 
  -5   2   9       91.90       89.40     10.49 o 
  -4   2   9      254.25      277.72     14.74 o 
  -3   2   9       57.18       54.65      6.44 o 
  -2   2   9        6.79        2.41      3.10 o 
  -1   2   9       73.44       61.10     15.13 o 
   0   2   9      125.68      115.25     10.31 o 
   1   2   9      272.47      280.92     16.17 o 
   2   2   9      202.29      196.13     14.22 o 
   3   2   9       63.98       57.49     10.51 o 
   4   2   9      149.32      155.28     14.08 o 
  -7   3   9        6.39        0.92      5.86 o 
  -6   3   9      147.01      154.64     12.59 o 
  -5   3   9      363.29      398.30     19.15 o 
  -4   3   9        1.74       -1.83      4.75 o 
  -3   3   9      181.03      156.44     12.21 o 
  -2   3   9        4.31        3.62      5.07 o 
  -1   3   9      268.32      279.55     10.85 o 
   0   3   9      369.25      381.04     19.14 o 
   1   3   9       10.58        2.39      5.56 o 
   2   3   9      162.63      170.03     14.24 o 
   3   3   9       10.52       10.72      6.88 o 
  -6   4   9       29.94       30.46      8.63 o 
  -5   4   9        5.20        4.82      6.22 o 
  -4   4   9       93.42       87.73     11.90 o 
  -3   4   9        4.75       -4.86      5.35 o 
  -2   4   9      188.56      175.88     13.81 o 
  -1   4   9      126.29      135.61     12.44 o 
   0   4   9      340.27      324.92     18.77 o 
   1   4   9        1.58       -0.90      5.44 o 
   2   4   9      121.95      140.08     13.42 o 
  -5   5   9       97.78       68.38     11.54 o 
  -4   5   9        4.41       -1.04      7.25 o 
  -3   5   9      151.67      132.24     12.76 o 
  -2   5   9      420.44      444.80     22.62 o 
  -1   5   9       32.59       29.61      9.74 o 
   0   5   9       80.73       75.11     12.14 o 
   1   5   9       16.61       12.83      8.16 o 
  -2  -9  10      505.66      559.45     25.23 o 
  -1  -9  10      490.94      515.08     23.96 o 
   0  -9  10        7.99        1.58      6.44 o 
   1  -9  10       89.14      101.63     13.29 o 
  -4  -8  10      401.18      419.60     15.04 o 
  -3  -8  10      116.85      113.87      8.65 o 
  -2  -8  10      157.32      161.23     13.00 o 
  -1  -8  10      348.86      338.56     18.55 o 
   0  -8  10        0.25       -2.98      5.05 o 
   1  -8  10      247.83      225.79     15.76 o 
   2  -8  10       24.40       31.72      9.17 o 
   3  -8  10       61.59       56.68     11.07 o 
  -5  -7  10        5.97        3.76      4.05 o 
  -4  -7  10      245.22      234.74     10.83 o 
  -3  -7  10     1247.46     1257.71     26.99 o 
  -2  -7  10        4.37       -1.90      4.65 o 
  -1  -7  10      106.06      132.30      8.87 o 
   0  -7  10        4.51        0.87      5.16 o 
   1  -7  10      100.76      119.59     13.31 o 
   2  -7  10      140.09      158.22     13.19 o 
   3  -7  10       22.47       22.32      8.36 o 
  -6  -6  10      206.40      227.39     10.96 o 
  -5  -6  10      330.07      349.67     13.03 o 
  -4  -6  10        9.11        1.99      3.64 o 
  -3  -6  10      306.78      311.10     11.80 o 
  -2  -6  10        4.32        6.14      3.56 o 
  -1  -6  10      198.57      201.63      9.46 o 
   0  -6  10       38.61       45.51      6.08 o 
   1  -6  10       53.37       44.35      8.66 o 
   2  -6  10      268.96      268.37     16.45 o 
   3  -6  10      171.37      171.77     14.15 o 
   4  -6  10       13.15       19.67      8.21 o 
  -7  -5  10       85.03       89.88      8.56 o 
  -6  -5  10        5.96        3.44      3.94 o 
  -5  -5  10      896.11      919.88     21.61 o 
  -4  -5  10        2.46        1.89      3.28 o 
  -3  -5  10       13.76       18.05      4.04 o 
  -2  -5  10       24.49       22.24      4.36 o 
  -1  -5  10       31.54       25.01      4.73 o 
   0  -5  10      357.42      361.39     12.31 o 
   1  -5  10      274.95      265.74     15.11 o 
   2  -5  10      121.62       99.47     11.67 o 
   3  -5  10      289.81      288.68     17.54 o 
   4  -5  10       13.34        4.03      6.74 o 
  -7  -4  10      139.63      163.74     13.89 o 
  -6  -4  10       22.24       19.46      7.33 o 
  -5  -4  10      104.26      114.08      7.60 o 
  -4  -4  10       32.84       38.26      5.83 o 
  -3  -4  10       75.52       72.06      6.43 o 
  -2  -4  10        3.06       -0.90      2.76 o 
  -1  -4  10        6.25        0.74      2.94 o 
   0  -4  10      661.64      633.31     16.12 o 
   1  -4  10     1106.95     1100.90     22.96 o 
   2  -4  10       48.11       26.74      7.27 o 
   3  -4  10      114.43      105.05     12.20 o 
   4  -4  10       10.11       11.68      7.03 o 
   5  -4  10       35.00       67.35     11.60 o 
  -7  -3  10      251.77      264.04     16.70 o 
  -6  -3  10       11.71        0.70      5.07 o 
  -5  -3  10        0.12       -2.77      4.52 o 
  -4  -3  10       27.42       29.14      7.29 o 
  -3  -3  10      104.99      101.54      6.24 o 
  -2  -3  10      606.10      589.86     14.68 o 
  -1  -3  10      867.18      872.66     18.67 o 
   0  -3  10        5.89        0.30      2.24 o 
   1  -3  10      568.14      586.58     20.46 o 
   2  -3  10      251.01      236.82      7.84 o 
   3  -3  10       29.48       27.78      7.48 o 
   4  -3  10      170.88      190.68     14.21 o 
   5  -3  10        1.22        3.22      7.57 o 
  -7  -2  10       12.29        2.92      5.63 o 
  -6  -2  10       14.09       16.56      6.84 o 
  -5  -2  10       52.16       56.40      9.11 o 
  -4  -2  10        1.20       -2.71      3.84 o 
  -3  -2  10       70.72       73.05      9.53 o 
  -2  -2  10      339.02      310.80     15.59 o 
  -1  -2  10     1874.60     1894.02     30.78 o 
   0  -2  10      638.91      622.33     12.16 o 
   1  -2  10       63.36       55.69      6.98 o 
   2  -2  10        2.80       -0.24      3.01 o 
   3  -2  10       35.22       34.49      5.50 o 
   4  -2  10      267.75      279.14     12.07 o 
   5  -2  10       59.80       62.56     11.00 o 
  -7  -1  10       26.39       22.66      7.16 o 
  -6  -1  10       52.57       56.14      9.72 o 
  -5  -1  10      160.53      150.67     11.74 o 
  -4  -1  10      171.94      157.38     11.68 o 
  -3  -1  10     1065.99     1092.64     32.77 o 
  -2  -1  10      141.38      147.20      9.98 o 
  -1  -1  10      419.63      414.18     12.08 o 
   0  -1  10      456.40      438.92     12.45 o 
   1  -1  10       12.66        8.17      3.21 o 
   2  -1  10      299.81      305.28     11.11 o 
   3  -1  10       46.12       48.09      6.32 o 
   4  -1  10       82.01       88.48     10.53 o 
  -7   0  10      118.07      119.04     11.75 o 
  -6   0  10       20.61        6.67      5.71 o 
  -5   0  10      153.97      165.64     12.59 o 
  -4   0  10       10.50        6.76      5.24 o 
  -3   0  10      998.28     1042.56     29.52 o 
  -2   0  10      858.66      838.29     18.67 o 
  -1   0  10        2.76       -2.13      2.45 o 
   0   0  10        2.07        0.79      2.77 o 
   1   0  10        0.19       -0.85      4.16 o 
   2   0  10      353.70      358.29     18.36 o 
   3   0  10      206.06      226.65     15.50 o 
   4   0  10        1.07        0.79      4.23 o 
  -7   1  10      116.50      102.85     13.01 o 
  -6   1  10        5.80       -1.19      5.46 o 
  -5   1  10      367.68      392.31     19.39 o 
  -4   1  10      279.74      285.43     10.84 o 
  -3   1  10       86.95      101.12      6.64 o 
  -2   1  10      321.98      335.22     11.44 o 
  -1   1  10       11.19        4.13      3.21 o 
   0   1  10      159.48      185.12     12.57 o 
   1   1  10      203.20      202.82     13.81 o 
   2   1  10       45.93       46.93      9.68 o 
   3   1  10      274.58      297.78     18.24 o 
   4   1  10       57.77       56.14     11.19 o 
  -7   2  10       41.78       42.75      9.76 o 
  -6   2  10       55.21       51.37      9.57 o 
  -5   2  10      166.77      152.52     10.58 o 
  -4   2  10      306.74      294.41     11.42 o 
  -3   2  10       10.02        9.35      4.05 o 
  -2   2  10       16.49        9.38      4.70 o 
  -1   2  10      159.93      158.74      8.13 o 
   0   2  10      151.46      132.83     11.61 o 
   1   2  10      279.43      268.09     16.64 o 
   2   2  10       33.63       26.59      8.06 o 
   3   2  10       95.06       90.33     13.14 o 
  -6   3  10       85.72       79.10     11.86 o 
  -5   3  10       17.93       19.50      8.25 o 
  -4   3  10       56.44       81.31     11.07 o 
  -3   3  10       10.78        8.71      4.15 o 
  -2   3  10       15.18       10.08      4.16 o 
  -1   3  10      218.75      221.45     15.33 o 
   0   3  10        1.61        2.09      5.37 o 
   1   3  10      379.04      422.02     21.87 o 
   2   3  10      225.44      210.17     16.08 o 
  -5   4  10        9.21       12.11      7.52 o 
  -4   4  10       13.20       13.47      7.70 o 
  -3   4  10      281.08      289.06     17.94 o 
  -2   4  10        4.58        4.75      6.50 o 
  -1   4  10      133.07      140.22     13.59 o 
   0   4  10      129.45      108.06     14.25 o 
   1   4  10       19.05       18.93      7.84 o 
  -2   5  10       11.90       10.55      7.95 o 
  -3  -8  11        0.60       -1.19      3.88 o 
  -2  -8  11      183.88      176.75     13.77 o 
  -1  -8  11      195.43      202.49     15.01 o 
   0  -8  11        5.27        2.58      6.27 o 
   1  -8  11      236.90      239.87     16.76 o 
  -5  -7  11       24.49       22.16      5.52 o 
  -4  -7  11       75.91       75.87     10.46 o 
  -3  -7  11       70.94       67.48      7.45 o 
  -2  -7  11      213.46      200.33     10.15 o 
  -1  -7  11      414.62      441.64     15.20 o 
   0  -7  11      107.73       90.56     11.88 o 
   1  -7  11       35.95       32.56      8.46 o 
   2  -7  11        6.03        7.52      6.29 o 
  -5  -6  11       36.93       24.19      5.50 o 
  -4  -6  11      129.29      111.12      8.85 o 
  -3  -6  11      490.26      465.38     14.94 o 
  -2  -6  11        0.00       -2.36      3.29 o 
  -1  -6  11      401.30      427.50     14.25 o 
   0  -6  11       11.69        7.62      4.29 o 
   1  -6  11       18.26       27.75      8.31 o 
   2  -6  11      235.57      244.80     16.08 o 
   3  -6  11        7.91       10.06      7.37 o 
  -6  -5  11       28.34       25.28      8.27 o 
  -5  -5  11      185.48      196.11      9.73 o 
  -4  -5  11      191.22      181.64     11.25 o 
  -3  -5  11      349.08      360.19     23.22 o 
  -2  -5  11      497.79      501.30     14.87 o 
  -1  -5  11       11.41        6.39      3.72 o 
   0  -5  11      113.41      104.22      7.04 o 
   1  -5  11       39.09       39.84      7.36 o 
   2  -5  11      142.87      147.24     12.91 o 
   3  -5  11       51.83       58.32     10.30 o 
  -6  -4  11       98.49      103.05     13.54 o 
  -5  -4  11      317.68      360.06     19.57 o 
  -4  -4  11       56.79       62.33     10.15 o 
  -3  -4  11      334.38      357.30     18.67 o 
  -2  -4  11      108.59      103.92      6.99 o 
  -1  -4  11       54.99       45.79      5.71 o 
   0  -4  11      353.41      341.34     12.84 o 
   1  -4  11        4.91       -1.44      3.55 o 
   2  -4  11       55.85       54.48      9.15 o 
   3  -4  11      170.79      155.84     13.53 o 
   4  -4  11       10.11       11.32      7.78 o 
  -7  -3  11      114.59      131.41     12.67 o 
  -6  -3  11        7.61        3.05      5.97 o 
  -5  -3  11      164.46      175.06     13.68 o 
  -4  -3  11      558.13      576.57     24.14 o 
  -3  -3  11       27.43       31.53      7.59 o 
  -2  -3  11      258.57      233.73     14.23 o 
  -1  -3  11       35.88       24.04      4.29 o 
   0  -3  11       63.38       52.80      6.73 o 
   1  -3  11      214.99      241.77      7.94 o 
   2  -3  11       47.51       33.72      9.47 o 
   3  -3  11       63.19       46.48      7.48 o 
   4  -3  11       64.54       61.73     10.81 o 
  -7  -2  11      103.74       89.35     12.82 o 
  -6  -2  11       54.85       68.43     10.79 o 
  -5  -2  11       24.39       25.52      7.44 o 
  -4  -2  11      239.01      225.05     14.67 o 
  -3  -2  11      398.54      400.99     19.08 o 
  -2  -2  11      155.18      144.44     11.18 o 
  -1  -2  11       11.69        7.55      4.88 o 
   0  -2  11       27.05       25.98     10.54 o 
   1  -2  11      428.66      429.70     13.76 o 
   2  -2  11      222.25      234.92     10.32 o 
   3  -2  11       12.55       16.68      5.10 o 
   4  -2  11       44.18       37.36      7.27 o 
  -7  -1  11        2.30        4.24      6.33 o 
  -6  -1  11      341.60      316.69     18.29 o 
  -5  -1  11       98.36      102.20     12.22 o 
  -4  -1  11      175.67      164.97     12.77 o 
  -3  -1  11      125.10      110.85     10.22 o 
  -2  -1  11       17.07       12.94      5.65 o 
  -1  -1  11      426.39      446.90     23.03 o 
   0  -1  11      147.91      136.82      7.36 o 
   1  -1  11       76.95       71.87     10.22 o 
   2  -1  11      267.65      280.19     16.45 o 
   3  -1  11       16.62        7.06      6.93 o 
  -7   0  11        2.82        2.94      6.25 o 
  -6   0  11      122.10      129.86     12.59 o 
  -5   0  11      386.11      419.53     20.89 o 
  -4   0  11        4.57        1.77      4.73 o 
  -3   0  11       40.55       38.63      8.04 o 
  -2   0  11       19.69       13.36      3.83 o 
  -1   0  11      368.37      391.47     25.18 o 
   0   0  11      722.11      743.31     26.79 o 
   1   0  11        3.84       -3.73      4.86 o 
   2   0  11       43.62       44.69      9.00 o 
   3   0  11        0.19       -2.75      5.22 o 
  -6   1  11       21.16       28.10      8.42 o 
  -5   1  11      120.89      104.20     12.59 o 
  -4   1  11       43.29       36.78      8.85 o 
  -3   1  11      314.98      333.68     27.14 o 
  -2   1  11      280.27      276.04     10.78 o 
  -1   1  11       14.47       13.43      4.21 o 
   0   1  11      349.92      374.51     19.05 o 
   1   1  11       25.39       20.15      7.31 o 
   2   1  11       36.40       31.57      8.57 o 
  -6   2  11       42.79       23.20      8.29 o 
  -5   2  11       41.55       49.51      9.91 o 
  -4   2  11        1.00       -1.22      3.68 o 
  -3   2  11       88.47       82.13      7.84 o 
  -2   2  11      725.95      748.55     19.35 o 
  -1   2  11       83.69       87.83     11.71 o 
   0   2  11        9.15       12.51      6.61 o 
   1   2  11       36.94       43.39      9.76 o 
   2   2  11       62.11       66.06     11.60 o 
  -5   3  11      116.47      117.10      9.73 o 
  -4   3  11      216.63      219.90     10.99 o 
  -3   3  11       18.94       18.52      5.23 o 
  -2   3  11      149.37      153.90     13.42 o 
  -1   3  11      160.38      149.81     13.21 o 
   0   3  11        3.64       -2.94      5.90 o 
  -2   4  11        0.38        1.39      6.74 o 
  -1  -8  12        0.10        2.17      6.78 o 
  -4  -7  12       80.85       75.39      8.14 o 
  -3  -7  12       11.07        5.70      4.47 o 
  -2  -7  12       35.28       41.20      7.46 o 
  -1  -7  12       14.29        7.43      4.75 o 
   0  -7  12       93.52      100.67     12.82 o 
   1  -7  12      492.91      524.25     24.73 o 
  -5  -6  12        5.96        6.39      6.97 o 
  -4  -6  12       59.36       63.03      7.38 o 
  -3  -6  12      111.48       85.40     14.29 o 
  -2  -6  12      319.77      299.21     12.31 o 
  -1  -6  12      358.60      374.32     20.88 o 
   0  -6  12       19.87        9.61      5.94 o 
   1  -6  12      136.83      131.69     12.70 o 
   2  -6  12       27.66       26.61      8.91 o 
  -5  -5  12      134.18      133.80     12.82 o 
  -4  -5  12       21.75       19.72      7.48 o 
  -3  -5  12       79.04       74.46     17.66 o 
  -2  -5  12       23.31       13.91      4.74 o 
  -1  -5  12      733.35      737.81     41.51 o 
   0  -5  12      143.78      139.10      8.34 o 
   1  -5  12        6.30       -1.91      3.84 o 
   2  -5  12        3.60       -3.30      5.63 o 
  -6  -4  12       69.98       74.87     12.30 o 
  -5  -4  12      218.42      210.02     15.69 o 
  -4  -4  12      123.99      125.98     13.91 o 
  -3  -4  12      280.72      286.74     17.01 o 
  -2  -4  12      215.19      196.93     13.99 o 
  -1  -4  12      113.62       96.59     11.93 o 
   0  -4  12       93.57      109.72      7.36 o 
   1  -4  12        0.05       -5.42      3.61 o 
   2  -4  12       44.77       27.72      8.00 o 
   3  -4  12        5.41        9.91      6.88 o 
  -6  -3  12        1.73        3.94      6.74 o 
  -5  -3  12       96.31      115.74     14.06 o 
  -4  -3  12       51.96       41.41      9.06 o 
  -3  -3  12      437.62      441.03     21.03 o 
  -2  -3  12      153.18      155.28     12.29 o 
  -1  -3  12      122.00      118.27     10.43 o 
   0  -3  12        2.92       -4.80      4.16 o 
   1  -3  12        2.52       -3.75      4.60 o 
   2  -3  12      163.24      172.55     14.82 o 
   3  -3  12      190.45      183.88     10.18 o 
  -6  -2  12        0.18       -5.69      5.58 o 
  -5  -2  12       67.39       51.91     10.24 o 
  -4  -2  12      225.03      216.80     15.08 o 
  -3  -2  12        5.53        7.78      5.48 o 
  -2  -2  12      112.19      149.36     11.90 o 
  -1  -2  12       12.36        6.63      5.52 o 
   0  -2  12       15.30        9.98      5.84 o 
   1  -2  12       74.41       89.83     11.07 o 
   2  -2  12       45.68       61.11     10.58 o 
   3  -2  12      260.61      245.67     16.59 o 
  -6  -1  12      126.11       99.40     13.31 o 
  -5  -1  12       31.32       23.75      8.27 o 
  -4  -1  12       61.84       65.68     10.45 o 
  -3  -1  12      132.66       99.99     11.76 o 
  -2  -1  12        3.92       -0.47      4.20 o 
  -1  -1  12       51.30       47.34      8.13 o 
   0  -1  12       63.93       60.37      9.34 o 
   1  -1  12      384.10      373.69     18.88 o 
   2  -1  12       83.97      126.86     14.63 o 
  -6   0  12       74.90       84.49     12.24 o 
  -5   0  12        0.36        0.85      5.44 o 
  -4   0  12       29.35       25.01      7.67 o 
  -3   0  12       81.51       78.57     10.81 o 
  -2   0  12        2.66        0.33      3.40 o 
  -1   0  12      159.88      183.99      9.13 o 
   0   0  12        3.52        0.92      5.03 o 
   1   0  12      322.40      293.46     17.39 o 
   2   0  12      339.70      314.48     18.72 o 
  -5   1  12       97.57       96.64     13.14 o 
  -4   1  12        0.73       -0.04      4.94 o 
  -3   1  12      166.46      162.08      8.98 o 
  -2   1  12        1.27       -2.31      3.55 o 
  -1   1  12      241.89      235.63     15.48 o 
   0   1  12      208.78      229.13     15.52 o 
   1   1  12        2.91        1.81      5.99 o 
  -4   2  12       47.76       48.57     10.55 o 
  -3   2  12       69.60       76.21     14.49 o 
  -2   2  12       23.13       27.76      8.78 o 
  -1   2  12      122.65      118.19     11.82 o 
   0   2  12      297.92      288.08     18.24 o 
  -3  -6  13       26.34       20.27      8.46 o 
  -2  -6  13       98.14       80.08      8.23 o 
  -1  -6  13       64.69       68.55      7.79 o 
   0  -6  13       63.39       57.91      7.81 o 
  -4  -5  13      210.73      168.44     14.41 o 
  -3  -5  13      343.65      318.49     18.87 o 
  -2  -5  13       39.76       41.43      9.25 o 
  -1  -5  13       22.41       19.68      7.61 o 
   0  -5  13       62.99       50.24     10.90 o 
   1  -5  13      118.18      123.30     11.63 o 
  -5  -4  13      115.13      137.49     13.61 o 
  -4  -4  13      113.31      109.33     13.84 o 
  -3  -4  13      143.39      137.31     14.81 o 
  -2  -4  13        2.12       -1.17      4.90 o 
  -1  -4  13      173.05      155.80     12.76 o 
   0  -4  13       40.11       41.43      9.02 o 
  -5  -3  13      369.06      378.48     21.25 o 
  -4  -3  13       13.45        9.95      6.57 o 
  -3  -3  13       12.88        8.72      6.61 o 
  -2  -3  13       27.90       10.49      5.86 o 
  -1  -3  13       91.22       86.04     11.45 o 
   0  -3  13      324.64      324.45     17.61 o 
  -5  -2  13      121.53      139.14     15.30 o 
  -4  -2  13       28.85       25.75      7.95 o 
  -3  -2  13       66.13       72.31     11.00 o 
  -2  -2  13       43.84       38.14      8.59 o 
  -1  -2  13       34.42       21.47      7.46 o 
  -5  -1  13        2.11        2.39      6.22 o 
  -4  -1  13        6.65       -2.66      5.41 o 
  -3  -1  13       22.58       13.88      7.03 o 
  -2  -1  13      382.74      380.49     19.30 o 
  -1  -1  13       43.63       32.19      8.40 o 
   0  -1  13        0.78       -2.43      5.37 o 
   1  -1  13       38.27       48.91      9.74 o 
  -4   0  13       34.21       32.75      8.85 o 
  -3   0  13        2.45        5.20      6.39 o 
  -2   0  13      166.99      150.37     12.68 o 
  -1   0  13      313.45      322.12     17.97 o 
   0   0  13        6.22        1.00      5.39 o 
  -3   1  13      140.43      127.61     12.25 o 
  -2   1  13        1.78        6.74      6.07 o 
  -2  -4  14        2.99       -1.39      5.71 o 
  -1  -4  14       99.91       90.50     12.37 o 
  -3  -3  14      162.37      174.00     14.43 o 
  -2  -3  14       83.03       66.14     11.07 o 
  -1  -3  14       17.94       13.47      7.01 o 
  -3  -2  14      135.53      134.46     12.87 o 
  -2  -2  14        2.13       11.87      7.35 o 
                                                 
